# Supplementary material for: Integration of scRNA-Seq and Bulk RNA-Seq Reveals Molecular Characterization of the Immune Microenvironment in Acute Pancreatitis
Source: Biomolecules. 2022 Dec 30;13(1):78. doi: 10.3390/biom13010078 (PMC9855877; doi:10.3390/biom13010078)
Supplement: Supplementary file 1 [file biomolecules-13-00078-s001.zip]

Archive with 7 entries (7 files):
- Figure S2.tif
- Figure S3.tif
- RNA-seq data.rar
- Table S1.pdf
- Table S2.csv
- scRNA-seq data.rar
- Figure S1.tif
