# Supplementary material for: Integration of scRNA-Seq and Bulk RNA-Seq Reveals Molecular Characterization of the Immune Microenvironment in Acute Pancreatitis
Source: Biomolecules. 2022 Dec 30;13(1):78. doi: 10.3390/biom13010078 (PMC9855877; doi:10.3390/biom13010078)
Supplement: Supplementary file 1 [file biomolecules-13-00078-s001.zip › Table S2.csv]

Table S2. Marker genes in 15 cell types.
Genes	myAUC	avg_diff	power	avg_log2FC	pct.1	pct.2	cluster	gene
Ctsb	0.954	1.774200679	0.908	2.559630521	0.996	0.777	Macrophage	Ctsb
Ftl1	0.953	1.493209732	0.906	2.154246275	0.999	0.978	Macrophage	Ftl1
Apoe	0.95	2.192252584	0.9	3.162751931	0.995	0.611	Macrophage	Apoe
Ctsd	0.947	2.123307952	0.894	3.063285853	0.985	0.712	Macrophage	Ctsd
Lyz2	0.931	1.853004567	0.862	2.6733205	0.996	0.371	Macrophage	Lyz2
Ctss	0.916	1.704563317	0.832	2.459165044	0.966	0.284	Macrophage	Ctss
Lgmn	0.914	1.569730717	0.828	2.264642722	0.971	0.394	Macrophage	Lgmn
Psap	0.908	1.454406117	0.816	2.098264492	0.986	0.769	Macrophage	Psap
Trem2	0.906	1.734651637	0.812	2.502573314	0.917	0.202	Macrophage	Trem2
Cd68	0.898	1.577452803	0.796	2.275783336	0.929	0.245	Macrophage	Cd68
Cyba	0.89	1.156990623	0.78	1.669184634	0.984	0.767	Macrophage	Cyba
Lgals3	0.889	1.747969968	0.778	2.521787604	0.945	0.406	Macrophage	Lgals3
Fth1	0.881	0.873929988	0.762	1.260814459	0.999	0.99	Macrophage	Fth1
Tyrobp	0.876	1.264812879	0.752	1.824739268	0.988	0.323	Macrophage	Tyrobp
Tmsb4x	0.874	0.890964744	0.748	1.285390418	0.999	0.978	Macrophage	Tmsb4x
Fcer1g	0.874	1.26707435	0.748	1.82800188	0.992	0.332	Macrophage	Fcer1g
Pf4	0.87	1.441148645	0.74	2.079138003	0.935	0.276	Macrophage	Pf4
C1qb	0.87	1.695805469	0.74	2.446530141	0.896	0.253	Macrophage	C1qb
Ms4a7	0.868	1.607976986	0.736	2.319820423	0.847	0.162	Macrophage	Ms4a7
Grn	0.868	1.221346961	0.736	1.762031204	0.938	0.541	Macrophage	Grn
Plin2	0.867	1.454179609	0.734	2.09793771	0.919	0.448	Macrophage	Plin2
C1qc	0.863	1.715545183	0.726	2.475008528	0.862	0.201	Macrophage	C1qc
Cotl1	0.85	1.214571916	0.7	1.75225688	0.913	0.429	Macrophage	Cotl1
C1qa	0.846	1.800169143	0.692	2.597095095	0.837	0.224	Macrophage	C1qa
Sh3bgrl3	0.839	0.818881976	0.678	1.181396966	0.982	0.803	Macrophage	Sh3bgrl3
Capg	0.836	1.113043797	0.672	1.605782767	0.906	0.549	Macrophage	Capg
Actb	0.816	0.59758128	0.632	0.862127549	1	0.979	Macrophage	Actb
Ctsz	0.815	0.944364553	0.63	1.362430058	0.925	0.697	Macrophage	Ctsz
Cstb	0.814	1.033860927	0.628	1.491546032	0.908	0.626	Macrophage	Cstb
Alox5ap	0.812	0.97531836	0.624	1.407086962	0.895	0.279	Macrophage	Alox5ap
Cd14	0.808	1.097703548	0.616	1.583651465	0.875	0.327	Macrophage	Cd14
Spp1	0.806	0.977340109	0.612	1.410003728	0.892	0.403	Macrophage	Spp1
Atp6v0c	0.805	0.781125208	0.61	1.126925464	0.953	0.796	Macrophage	Atp6v0c
Gpx1	0.802	0.787288858	0.604	1.135817731	0.957	0.772	Macrophage	Gpx1
Hexb	0.801	1.374048631	0.602	1.982333145	0.736	0.256	Macrophage	Hexb
Fabp5	0.801	1.84147475	0.602	2.656686489	0.788	0.344	Macrophage	Fabp5
Aprt	0.8	0.972681397	0.6	1.403282627	0.877	0.59	Macrophage	Aprt
Npc2	0.799	0.796501054	0.598	1.14910812	0.934	0.719	Macrophage	Npc2
Syngr1	0.796	1.689355768	0.592	2.437225188	0.643	0.089	Macrophage	Syngr1
Rgs1	0.796	1.440659976	0.592	2.078433003	0.707	0.135	Macrophage	Rgs1
Ms4a6d	0.792	1.128023392	0.584	1.627393754	0.743	0.178	Macrophage	Ms4a6d
Hexa	0.792	1.023654003	0.584	1.476820554	0.823	0.457	Macrophage	Hexa
Ms4a6c	0.789	1.017941581	0.578	1.468579271	0.787	0.22	Macrophage	Ms4a6c
Ctsa	0.789	1.017975041	0.578	1.468627543	0.807	0.396	Macrophage	Ctsa
Clta	0.788	0.709367561	0.576	1.023401062	0.943	0.769	Macrophage	Clta
Wfdc17	0.787	0.587109161	0.574	0.847019476	0.851	0.302	Macrophage	Wfdc17
Laptm5	0.783	0.902678334	0.566	1.302289556	0.814	0.254	Macrophage	Laptm5
Akr1a1	0.78	0.784656313	0.56	1.132019772	0.901	0.714	Macrophage	Akr1a1
Emp3	0.772	0.717184037	0.544	1.034677854	0.935	0.646	Macrophage	Emp3
Cxcl2	0.772	0.710773227	0.544	1.02542901	0.905	0.408	Macrophage	Cxcl2
Ucp2	0.771	0.928443973	0.542	1.339461515	0.8	0.35	Macrophage	Ucp2
Aif1	0.768	1.011751363	0.536	1.459648674	0.712	0.184	Macrophage	Aif1
Srgn	0.766	0.714790594	0.532	1.031224846	0.915	0.409	Macrophage	Srgn
Fcgr3	0.765	1.057705366	0.53	1.525946287	0.678	0.163	Macrophage	Fcgr3
Ccrl2	0.758	1.164046027	0.516	1.679363431	0.704	0.246	Macrophage	Ccrl2
Fyb	0.757	0.982309332	0.514	1.417172802	0.67	0.169	Macrophage	Fyb
Cd300c2	0.754	1.009780172	0.508	1.456804846	0.65	0.155	Macrophage	Cd300c2
Cd52	0.754	0.565657036	0.508	0.8160706	0.836	0.281	Macrophage	Cd52
Ifi30	0.752	0.694439986	0.504	1.001865124	0.847	0.47	Macrophage	Ifi30
Ptpn18	0.751	0.795493685	0.502	1.147654794	0.772	0.285	Macrophage	Ptpn18
Lcp1	0.748	0.883216788	0.496	1.27421248	0.701	0.212	Macrophage	Lcp1
Arhgdib	0.748	0.711264989	0.496	1.026138472	0.805	0.317	Macrophage	Arhgdib
Tgfbi	0.746	0.823259022	0.492	1.187711708	0.723	0.241	Macrophage	Tgfbi
Nfkbia	0.746	0.69906753	0.492	1.008541259	0.944	0.788	Macrophage	Nfkbia
Spi1	0.745	0.872921373	0.49	1.259359336	0.684	0.197	Macrophage	Spi1
Rgs10	0.744	0.903120695	0.488	1.302927748	0.715	0.324	Macrophage	Rgs10
Arg1	0.743	1.376632997	0.486	1.986061598	0.575	0.105	Macrophage	Arg1
Stab1	0.742	1.003893765	0.484	1.448312556	0.623	0.145	Macrophage	Stab1
Ctsc	0.74	0.816415117	0.48	1.177838041	0.775	0.377	Macrophage	Ctsc
Lgals1	0.739	0.534751674	0.478	0.771483588	0.981	0.811	Macrophage	Lgals1
Arpc3	0.739	0.552634157	0.478	0.797282558	0.931	0.801	Macrophage	Arpc3
Pfn1	0.737	0.491184196	0.474	0.708629003	0.963	0.852	Macrophage	Pfn1
Ninj1	0.734	0.82271087	0.468	1.186920893	0.753	0.426	Macrophage	Ninj1
Pycard	0.733	0.830754727	0.466	1.198525725	0.703	0.298	Macrophage	Pycard
Arpc1b	0.731	0.499154407	0.462	0.720127588	0.951	0.824	Macrophage	Arpc1b
Arpc2	0.729	0.542698225	0.458	0.782948038	0.914	0.764	Macrophage	Arpc2
Mpeg1	0.726	1.002115965	0.452	1.445747734	0.554	0.11	Macrophage	Mpeg1
C3ar1	0.726	1.002365483	0.452	1.446107711	0.545	0.103	Macrophage	C3ar1
Gapdh	0.725	0.49581221	0.45	0.715305817	0.947	0.86	Macrophage	Gapdh
Creg1	0.724	0.837382323	0.448	1.208087325	0.726	0.448	Macrophage	Creg1
Fxyd5	0.723	0.501446938	0.446	0.723435011	0.858	0.559	Macrophage	Fxyd5
Adgre1	0.719	0.910329571	0.438	1.313327957	0.551	0.118	Macrophage	Adgre1
Gpnmb	0.719	1.500917675	0.438	2.165366486	0.479	0.056	Macrophage	Gpnmb
Ctsh	0.717	0.639862597	0.434	0.923126595	0.851	0.597	Macrophage	Ctsh
Calm1	0.716	0.38879968	0.432	0.560919371	0.983	0.927	Macrophage	Calm1
Coro1a	0.716	0.507568862	0.432	0.73226708	0.716	0.244	Macrophage	Coro1a
Itm2b	0.71	0.422054473	0.42	0.608895895	0.981	0.927	Macrophage	Itm2b
Cd83	0.71	0.838279105	0.42	1.209381108	0.6	0.182	Macrophage	Cd83
Atp6v0b	0.709	0.579672384	0.418	0.836290474	0.829	0.631	Macrophage	Atp6v0b
Sdcbp	0.709	0.663711692	0.418	0.957533567	0.763	0.515	Macrophage	Sdcbp
Bcl2a1b	0.708	0.926282078	0.416	1.336342561	0.565	0.153	Macrophage	Bcl2a1b
Fcrls	0.707	1.179919767	0.414	1.702264396	0.48	0.074	Macrophage	Fcrls
Slfn2	0.704	0.611348544	0.408	0.881989512	0.693	0.277	Macrophage	Slfn2
Pkm	0.703	0.550061226	0.406	0.793570602	0.869	0.687	Macrophage	Pkm
Cfp	0.702	0.703417252	0.404	1.014816581	0.621	0.209	Macrophage	Cfp
Folr2	0.7	0.857257708	0.4	1.236761444	0.519	0.117	Macrophage	Folr2
Prdx5	0.699	0.53981898	0.398	0.778794165	0.856	0.681	Macrophage	Prdx5
Bst2	0.695	0.608673011	0.39	0.878129535	0.756	0.523	Macrophage	Bst2
Tmem37	0.695	0.979223727	0.39	1.412721214	0.485	0.12	Macrophage	Tmem37
Cbr2	0.693	0.936863302	0.386	1.35160804	0.485	0.102	Macrophage	Cbr2
Gabarap	0.692	0.386801101	0.384	0.55803603	0.946	0.867	Macrophage	Gabarap
S100a4	0.691	0.626520455	0.382	0.903877953	0.66	0.308	Macrophage	S100a4
Cndp2	0.69	0.744931691	0.38	1.074709256	0.616	0.322	Macrophage	Cndp2
Ms4a6b	0.689	0.756650713	0.378	1.091616231	0.52	0.141	Macrophage	Ms4a6b
Ctsl	0.689	0.588704928	0.378	0.84932168	0.906	0.807	Macrophage	Ctsl
Gngt2	0.688	0.751027834	0.376	1.083504131	0.57	0.229	Macrophage	Gngt2
Lamtor4	0.688	0.626221392	0.376	0.903446497	0.718	0.498	Macrophage	Lamtor4
Tpd52	0.688	0.68168115	0.376	0.983458015	0.596	0.255	Macrophage	Tpd52
Cfl1	0.682	0.366533948	0.364	0.528796709	0.945	0.852	Macrophage	Cfl1
C5ar1	0.681	0.712403795	0.362	1.027781422	0.506	0.143	Macrophage	C5ar1
Fcgr1	0.681	0.780554148	0.362	1.126101598	0.482	0.121	Macrophage	Fcgr1
Hilpda	0.679	0.862155262	0.358	1.243827121	0.628	0.367	Macrophage	Hilpda
Csf1r	0.678	0.732788426	0.356	1.057190228	0.511	0.161	Macrophage	Csf1r
Cdc42	0.677	0.39009751	0.354	0.562791742	0.9	0.801	Macrophage	Cdc42
Hmox1	0.674	0.803072773	0.348	1.158589107	0.575	0.281	Macrophage	Hmox1
Lat2	0.674	0.782514333	0.348	1.128929548	0.431	0.089	Macrophage	Lat2
Cxcl16	0.671	0.784204404	0.342	1.131367805	0.526	0.236	Macrophage	Cxcl16
Card19	0.67	0.630571102	0.34	0.909721802	0.593	0.314	Macrophage	Card19
Cyp4f18	0.67	0.886035129	0.34	1.278278487	0.402	0.065	Macrophage	Cyp4f18
Lamp1	0.669	0.583156703	0.338	0.841317283	0.654	0.413	Macrophage	Lamp1
Tmem86a	0.669	0.864259325	0.338	1.246862642	0.416	0.094	Macrophage	Tmem86a
Bax	0.669	0.56698873	0.338	0.817991829	0.733	0.547	Macrophage	Bax
Sem1	0.668	0.404814938	0.336	0.584024503	0.854	0.718	Macrophage	Sem1
Clic1	0.667	0.372648039	0.334	0.537617478	0.911	0.808	Macrophage	Clic1
Abhd12	0.664	0.765888959	0.328	1.104944202	0.453	0.157	Macrophage	Abhd12
Pla2g7	0.663	0.759483826	0.326	1.095703549	0.415	0.091	Macrophage	Pla2g7
Zeb2	0.663	0.52326638	0.326	0.754913812	0.668	0.404	Macrophage	Zeb2
Plek	0.661	0.537245484	0.322	0.775081395	0.523	0.191	Macrophage	Plek
Cd93	0.661	0.551213415	0.322	0.795232861	0.501	0.168	Macrophage	Cd93
Bin1	0.66	0.67344383	0.32	0.971574073	0.552	0.31	Macrophage	Bin1
Ecm1	0.66	0.637733253	0.32	0.920054602	0.611	0.352	Macrophage	Ecm1
Erp29	0.659	0.409451559	0.318	0.590713733	0.844	0.701	Macrophage	Erp29
Tnfaip8	0.658	0.599960271	0.316	0.865559708	0.566	0.303	Macrophage	Tnfaip8
Tnfaip8l2	0.657	0.759866633	0.314	1.096255824	0.384	0.075	Macrophage	Tnfaip8l2
Unc93b1	0.655	0.583360865	0.31	0.841611827	0.536	0.26	Macrophage	Unc93b1
Blvrb	0.654	0.577857028	0.308	0.833671468	0.639	0.44	Macrophage	Blvrb
Il1b	0.654	0.517667415	0.308	0.746836213	0.542	0.228	Macrophage	Il1b
Lst1	0.653	0.614222001	0.306	0.886135035	0.459	0.151	Macrophage	Lst1
Atp5e	0.653	0.347982828	0.306	0.5020331	0.883	0.774	Macrophage	Atp5e
Adssl1	0.652	0.748786905	0.304	1.080271155	0.383	0.085	Macrophage	Adssl1
Sdf2l1	0.651	0.539773478	0.302	0.778728521	0.627	0.419	Macrophage	Sdf2l1
Id2	0.651	0.665438031	0.302	0.960024147	0.532	0.276	Macrophage	Id2
Ncf1	0.651	0.646041366	0.302	0.932040675	0.411	0.109	Macrophage	Ncf1
Mafb	0.651	0.638073653	0.302	0.920545695	0.475	0.183	Macrophage	Mafb
Tmem106a	0.649	0.65005765	0.298	0.937834949	0.427	0.148	Macrophage	Tmem106a
Lamtor1	0.649	0.548887521	0.298	0.791877305	0.613	0.426	Macrophage	Lamtor1
Dab2	0.648	0.553005216	0.296	0.797817883	0.528	0.249	Macrophage	Dab2
Itgb2	0.648	0.599145373	0.296	0.864384059	0.416	0.119	Macrophage	Itgb2
Rnh1	0.648	0.511776482	0.296	0.738337393	0.747	0.634	Macrophage	Rnh1
Fermt3	0.647	0.626424635	0.294	0.903739714	0.413	0.118	Macrophage	Fermt3
Msrb1	0.647	0.678544908	0.294	0.978933374	0.554	0.346	Macrophage	Msrb1
Adam8	0.647	0.748073024	0.294	1.079241242	0.357	0.066	Macrophage	Adam8
Cd48	0.647	0.639091404	0.294	0.922013999	0.39	0.097	Macrophage	Cd48
Atp6v0e	0.645	0.401530639	0.29	0.579286262	0.776	0.662	Macrophage	Atp6v0e
Vsir	0.645	0.62157794	0.29	0.896747411	0.42	0.139	Macrophage	Vsir
Iqgap1	0.645	0.466943432	0.29	0.673656974	0.689	0.515	Macrophage	Iqgap1
Abca1	0.645	0.674114129	0.29	0.972541111	0.427	0.156	Macrophage	Abca1
Tlr2	0.643	0.648685567	0.286	0.93585545	0.405	0.126	Macrophage	Tlr2
Capzb	0.639	0.394694975	0.278	0.569424483	0.731	0.594	Macrophage	Capzb
Pgam1	0.638	0.463354381	0.276	0.668479067	0.699	0.54	Macrophage	Pgam1
Ostf1	0.637	0.422829922	0.274	0.610014632	0.667	0.494	Macrophage	Ostf1
Ly86	0.636	0.582341944	0.272	0.840141835	0.395	0.121	Macrophage	Ly86
F13a1	0.636	0.369059615	0.272	0.532440476	0.468	0.173	Macrophage	F13a1
Uap1l1	0.636	0.661915107	0.272	0.954941642	0.391	0.144	Macrophage	Uap1l1
Ncf2	0.636	0.573740818	0.272	0.827733032	0.391	0.119	Macrophage	Ncf2
Cyth4	0.635	0.565527546	0.27	0.815883786	0.394	0.123	Macrophage	Cyth4
P2ry6	0.635	0.688449839	0.27	0.993223169	0.345	0.078	Macrophage	P2ry6
Snx5	0.635	0.544873098	0.27	0.786085717	0.518	0.306	Macrophage	Snx5
Slc11a1	0.635	0.612766689	0.27	0.884035463	0.358	0.089	Macrophage	Slc11a1
Vamp8	0.634	0.393787948	0.268	0.568115919	0.687	0.513	Macrophage	Vamp8
Eno1	0.634	0.449019948	0.268	0.647798852	0.665	0.504	Macrophage	Eno1
Cdkn1a	0.633	0.361966614	0.266	0.522207439	0.778	0.574	Macrophage	Cdkn1a
Gusb	0.633	0.584684846	0.266	0.843521928	0.474	0.259	Macrophage	Gusb
Arpc5	0.633	0.392140858	0.266	0.565739671	0.708	0.575	Macrophage	Arpc5
Fn1	0.633	0.477901409	0.266	0.689465992	0.589	0.344	Macrophage	Fn1
Dhrs3	0.631	0.524037318	0.262	0.75602604	0.508	0.299	Macrophage	Dhrs3
Atp6v1g1	0.631	0.437624295	0.262	0.6313584	0.672	0.543	Macrophage	Atp6v1g1
Cybb	0.63	0.572061174	0.26	0.825309819	0.39	0.128	Macrophage	Cybb
Smpdl3a	0.63	0.556212295	0.26	0.802444719	0.472	0.248	Macrophage	Smpdl3a
Ap2s1	0.63	0.412190365	0.26	0.594664995	0.675	0.529	Macrophage	Ap2s1
Pid1	0.63	0.551019895	0.26	0.79495367	0.443	0.2	Macrophage	Pid1
Pld4	0.629	0.478267329	0.258	0.689993903	0.416	0.151	Macrophage	Pld4
Ciao2a	0.629	0.522820055	0.258	0.7542699	0.501	0.303	Macrophage	Ciao2a
Cyfip1	0.629	0.502547464	0.258	0.725022734	0.539	0.349	Macrophage	Cyfip1
Sirpa	0.629	0.600479707	0.258	0.866309096	0.406	0.165	Macrophage	Sirpa
Cd37	0.627	0.537381669	0.254	0.775277869	0.332	0.078	Macrophage	Cd37
Cmtm7	0.625	0.551327244	0.25	0.795397081	0.469	0.267	Macrophage	Cmtm7
Thbs1	0.625	0.392548687	0.25	0.566328044	0.684	0.494	Macrophage	Thbs1
Ntpcr	0.624	0.640285054	0.248	0.923736073	0.372	0.147	Macrophage	Ntpcr
Mpp1	0.623	0.54747625	0.246	0.78984127	0.425	0.213	Macrophage	Mpp1
Rhog	0.623	0.518230645	0.246	0.747648782	0.454	0.248	Macrophage	Rhog
Clec4d	0.622	0.544528882	0.244	0.785589117	0.356	0.11	Macrophage	Clec4d
Lilr4b	0.621	0.546004498	0.242	0.787717982	0.36	0.116	Macrophage	Lilr4b
Itgam	0.621	0.517349972	0.242	0.746378239	0.359	0.115	Macrophage	Itgam
Ndufb8	0.62	0.356885413	0.24	0.514876816	0.696	0.583	Macrophage	Ndufb8
Tmem256	0.62	0.427435722	0.24	0.616659396	0.589	0.441	Macrophage	Tmem256
Lrp1	0.619	0.404490697	0.238	0.583556722	0.628	0.443	Macrophage	Lrp1
Tnfaip3	0.618	0.472304532	0.236	0.681391406	0.439	0.218	Macrophage	Tnfaip3
AB124611	0.617	0.541413189	0.234	0.781094123	0.314	0.082	Macrophage	AB124611
Lrrc25	0.617	0.533426827	0.234	0.769572239	0.322	0.089	Macrophage	Lrrc25
Nrros	0.616	0.508857985	0.232	0.734126892	0.337	0.105	Macrophage	Nrros
Ptpn6	0.616	0.491476408	0.232	0.709050576	0.357	0.127	Macrophage	Ptpn6
Irf8	0.615	0.455785598	0.23	0.657559622	0.341	0.114	Macrophage	Irf8
Msr1	0.615	0.554158522	0.23	0.799481752	0.313	0.082	Macrophage	Msr1
Crlf2	0.615	0.48173734	0.23	0.695000072	0.43	0.23	Macrophage	Crlf2
Rab5c	0.614	0.414452967	0.228	0.59792924	0.557	0.404	Macrophage	Rab5c
Efhd2	0.614	0.509760648	0.228	0.735429159	0.401	0.192	Macrophage	Efhd2
Cd53	0.613	0.444427799	0.226	0.641173782	0.355	0.126	Macrophage	Cd53
Arrb2	0.612	0.545566314	0.224	0.787085816	0.322	0.105	Macrophage	Arrb2
Csf2ra	0.611	0.472101856	0.222	0.681099007	0.368	0.156	Macrophage	Csf2ra
Atp6v1a	0.611	0.530255525	0.222	0.764997017	0.415	0.233	Macrophage	Atp6v1a
Ccl3	0.611	0.563121776	0.222	0.812412993	0.407	0.175	Macrophage	Ccl3
Rab3il1	0.608	0.543624053	0.216	0.784283726	0.358	0.164	Macrophage	Rab3il1
Nlrp3	0.608	0.40730915	0.216	0.587622891	0.383	0.157	Macrophage	Nlrp3
Nceh1	0.607	0.567270563	0.214	0.818398427	0.319	0.119	Macrophage	Nceh1
Rab7b	0.607	0.509833094	0.214	0.735533677	0.355	0.152	Macrophage	Rab7b
Gm6977	0.604	0.484382889	0.208	0.698816792	0.399	0.225	Macrophage	Gm6977
Ptprc	0.604	0.357729893	0.208	0.516095142	0.355	0.142	Macrophage	Ptprc
Rnpep	0.604	0.442247162	0.208	0.638027787	0.398	0.214	Macrophage	Rnpep
Renbp	0.603	0.536293056	0.206	0.773707333	0.304	0.113	Macrophage	Renbp
Pgd	0.603	0.477701995	0.206	0.689178299	0.398	0.228	Macrophage	Pgd
Asah1	0.601	0.439090809	0.202	0.633474133	0.449	0.297	Macrophage	Asah1
Neurl3	0.601	0.409305042	0.202	0.590502354	0.348	0.148	Macrophage	Neurl3
Il10rb	0.6	0.473198976	0.2	0.682681815	0.371	0.199	Macrophage	Il10rb
Itgb5	0.599	0.551704058	0.198	0.795940708	0.36	0.194	Macrophage	Itgb5
Gng2	0.599	0.434084292	0.198	0.626251255	0.352	0.162	Macrophage	Gng2
Got1	0.598	0.466639403	0.196	0.673218353	0.394	0.233	Macrophage	Got1
Hcls1	0.598	0.404459831	0.196	0.583512193	0.314	0.114	Macrophage	Hcls1
Lipa	0.596	0.469219114	0.192	0.67694009	0.364	0.2	Macrophage	Lipa
Amdhd2	0.595	0.510900812	0.19	0.737074068	0.34	0.175	Macrophage	Amdhd2
Trappc2l	0.595	0.386113011	0.19	0.557043326	0.514	0.404	Macrophage	Trappc2l
Man2b1	0.595	0.432651635	0.19	0.624184368	0.383	0.215	Macrophage	Man2b1
Gde1	0.595	0.517658952	0.19	0.746824003	0.385	0.241	Macrophage	Gde1
Gna13	0.593	0.409625784	0.186	0.590965088	0.399	0.239	Macrophage	Gna13
Rap2b	0.593	0.467992541	0.186	0.675170518	0.331	0.167	Macrophage	Rap2b
Tcirg1	0.592	0.473732243	0.184	0.683451157	0.306	0.137	Macrophage	Tcirg1
Lyn	0.592	0.415953449	0.184	0.600093979	0.321	0.143	Macrophage	Lyn
Hmox2	0.59	0.382228189	0.18	0.551438713	0.459	0.337	Macrophage	Hmox2
Gpsm3	0.588	0.411161378	0.176	0.593180481	0.345	0.186	Macrophage	Gpsm3
Rab20	0.588	0.373652411	0.176	0.53906648	0.414	0.265	Macrophage	Rab20
Necap2	0.588	0.379812622	0.176	0.547953786	0.386	0.237	Macrophage	Necap2
Mfsd1	0.588	0.421953807	0.176	0.608750665	0.324	0.163	Macrophage	Mfsd1
Dcxr	0.586	0.426927115	0.172	0.615925631	0.334	0.182	Macrophage	Dcxr
Arpc4	0.586	0.347404874	0.172	0.50119929	0.466	0.351	Macrophage	Arpc4
Rilpl2	0.585	0.370687022	0.17	0.534788328	0.358	0.204	Macrophage	Rilpl2
Blvra	0.585	0.406991089	0.17	0.587164025	0.326	0.177	Macrophage	Blvra
Cuedc2	0.584	0.364144582	0.168	0.525349582	0.464	0.367	Macrophage	Cuedc2
Ten1	0.584	0.395297206	0.168	0.570293318	0.378	0.246	Macrophage	Ten1
Twf2	0.584	0.383834509	0.168	0.553756142	0.359	0.217	Macrophage	Twf2
Tpp1	0.583	0.424892748	0.166	0.61299066	0.323	0.181	Macrophage	Tpp1
Gltp	0.583	0.40755131	0.166	0.587972254	0.314	0.166	Macrophage	Gltp
Atp6v1b2	0.582	0.430832086	0.164	0.621559314	0.323	0.181	Macrophage	Atp6v1b2
Bola2	0.581	0.346636321	0.162	0.500090501	0.412	0.289	Macrophage	Bola2
Pld3	0.579	0.407706257	0.158	0.588195795	0.351	0.224	Macrophage	Pld3
Tgm2	0.578	0.392551541	0.156	0.566332161	0.354	0.22	Macrophage	Tgm2
Camk1	0.576	0.351084774	0.152	0.506508262	0.428	0.332	Macrophage	Camk1
Tnfsf9	0.571	0.426610443	0.142	0.61546877	0.34	0.209	Macrophage	Tnfsf9
Maf	0.571	0.368222192	0.142	0.53123233	0.305	0.177	Macrophage	Maf
Ifngr2	0.57	0.350461612	0.14	0.50560923	0.309	0.191	Macrophage	Ifngr2
Slc48a1	0.56	0.357652356	0.12	0.515983281	0.306	0.211	Macrophage	Slc48a1
Dcn	0.964	3.122043084	0.928	4.504156074	0.986	0.205	Fibroblast	Dcn
Gsn	0.927	3.286421894	0.854	4.741304569	0.974	0.501	Fibroblast	Gsn
Serping1	0.923	2.050346919	0.846	2.958025332	0.922	0.161	Fibroblast	Serping1
Pcolce	0.896	1.62751177	0.792	2.348003159	0.917	0.179	Fibroblast	Pcolce
Dpt	0.885	1.867838862	0.77	2.694721864	0.832	0.113	Fibroblast	Dpt
Igfbp4	0.883	1.539035045	0.766	2.220358228	0.952	0.294	Fibroblast	Igfbp4
Col3a1	0.882	1.470406758	0.764	2.121348537	0.976	0.23	Fibroblast	Col3a1
Lum	0.877	1.80074681	0.754	2.597928493	0.832	0.126	Fibroblast	Lum
Col1a2	0.877	1.315660807	0.754	1.898097322	0.969	0.2	Fibroblast	Col1a2
Sparc	0.876	1.333124703	0.752	1.923292398	0.998	0.411	Fibroblast	Sparc
Rarres2	0.875	1.672905539	0.75	2.413492525	0.824	0.125	Fibroblast	Rarres2
Aebp1	0.873	1.359541812	0.746	1.96140423	0.915	0.183	Fibroblast	Aebp1
Bgn	0.868	1.417926504	0.736	2.045635536	0.937	0.217	Fibroblast	Bgn
Serpinh1	0.867	1.237421119	0.734	1.785221312	0.981	0.318	Fibroblast	Serpinh1
Meg3	0.866	1.524043042	0.732	2.198729338	0.877	0.173	Fibroblast	Meg3
Col6a1	0.865	1.383380972	0.73	1.995796868	0.887	0.168	Fibroblast	Col6a1
Serpinf1	0.861	1.44885401	0.722	2.090254495	0.861	0.15	Fibroblast	Serpinf1
Dpep1	0.858	2.274633983	0.716	3.281603167	0.751	0.075	Fibroblast	Dpep1
Ogn	0.855	1.762465846	0.71	2.542700736	0.759	0.086	Fibroblast	Ogn
Ccl11	0.854	2.145319296	0.708	3.095041509	0.779	0.111	Fibroblast	Ccl11
Cygb	0.852	1.541047936	0.704	2.223262215	0.812	0.14	Fibroblast	Cygb
Gpx3	0.851	1.686682602	0.702	2.433368625	0.799	0.153	Fibroblast	Gpx3
Lpl	0.847	1.651014268	0.694	2.381910098	0.834	0.234	Fibroblast	Lpl
Col1a1	0.841	1.065242986	0.682	1.536820773	0.917	0.198	Fibroblast	Col1a1
Selenom	0.84	1.041904271	0.68	1.503150124	0.959	0.412	Fibroblast	Selenom
Rcn3	0.839	1.202432875	0.678	1.734743946	0.883	0.198	Fibroblast	Rcn3
Nid1	0.837	1.448605805	0.674	2.089896411	0.767	0.145	Fibroblast	Nid1
Ccdc80	0.834	1.241221635	0.668	1.790704298	0.837	0.166	Fibroblast	Ccdc80
Islr	0.833	1.448452787	0.666	2.089675653	0.721	0.089	Fibroblast	Islr
Col6a2	0.83	1.242912899	0.66	1.793144275	0.805	0.154	Fibroblast	Col6a2
Clec3b	0.83	2.556470318	0.66	3.688207049	0.682	0.039	Fibroblast	Clec3b
Htra3	0.826	1.78810506	0.652	2.579690303	0.687	0.063	Fibroblast	Htra3
S100a6	0.825	0.949483142	0.65	1.369814621	0.994	0.713	Fibroblast	S100a6
Fstl1	0.824	1.223132649	0.648	1.764607407	0.833	0.193	Fibroblast	Fstl1
Il11ra1	0.823	1.224034753	0.646	1.765908869	0.795	0.218	Fibroblast	Il11ra1
Mfap5	0.822	1.358151626	0.644	1.959398616	0.809	0.16	Fibroblast	Mfap5
Plpp3	0.822	1.210021529	0.644	1.74569206	0.822	0.224	Fibroblast	Plpp3
Fbln2	0.821	1.166578532	0.642	1.683017063	0.839	0.221	Fibroblast	Fbln2
Igfbp6	0.82	1.616766097	0.64	2.332500431	0.761	0.183	Fibroblast	Igfbp6
Cyb5a	0.818	0.983112319	0.636	1.418331267	0.912	0.494	Fibroblast	Cyb5a
Mxra8	0.818	1.159023862	0.636	1.672117978	0.753	0.146	Fibroblast	Mxra8
Penk	0.812	2.215492658	0.624	3.19628027	0.653	0.051	Fibroblast	Penk
Plxdc2	0.812	1.367650874	0.624	1.973103134	0.693	0.107	Fibroblast	Plxdc2
Mgp	0.81	1.882453323	0.62	2.715806073	0.754	0.173	Fibroblast	Mgp
Col4a1	0.806	1.048729853	0.612	1.512997358	0.837	0.254	Fibroblast	Col4a1
Nedd4	0.799	0.904496988	0.598	1.304913319	0.874	0.341	Fibroblast	Nedd4
Cd302	0.799	1.204989711	0.598	1.738432681	0.765	0.252	Fibroblast	Cd302
Col5a2	0.799	1.077207482	0.598	1.554081893	0.769	0.158	Fibroblast	Col5a2
Crispld2	0.796	1.576721077	0.592	2.274727679	0.677	0.115	Fibroblast	Crispld2
Rnase4	0.795	1.216288143	0.59	1.754732872	0.82	0.362	Fibroblast	Rnase4
Sparcl1	0.793	1.256911336	0.586	1.813339751	0.765	0.206	Fibroblast	Sparcl1
Col6a3	0.793	1.079390937	0.586	1.557231953	0.737	0.144	Fibroblast	Col6a3
Itih5	0.792	1.45385868	0.584	2.097474708	0.638	0.083	Fibroblast	Itih5
Laptm4a	0.79	0.791196242	0.58	1.141454895	0.927	0.552	Fibroblast	Laptm4a
Col14a1	0.789	1.422176839	0.578	2.051767473	0.637	0.084	Fibroblast	Col14a1
Rbp1	0.789	1.018911041	0.578	1.469977906	0.794	0.219	Fibroblast	Rbp1
Mmp2	0.789	1.203211183	0.578	1.735866806	0.654	0.098	Fibroblast	Mmp2
Ndn	0.788	1.122287626	0.576	1.619118793	0.656	0.114	Fibroblast	Ndn
Cald1	0.787	0.727446284	0.574	1.049483147	0.869	0.279	Fibroblast	Cald1
Fbn1	0.787	1.267745792	0.574	1.828970567	0.718	0.152	Fibroblast	Fbn1
S100a16	0.786	0.911652885	0.572	1.315237097	0.828	0.293	Fibroblast	S100a16
Zbtb20	0.785	0.920223254	0.57	1.327601525	0.826	0.314	Fibroblast	Zbtb20
Ptgis	0.785	1.056361241	0.57	1.524007124	0.691	0.134	Fibroblast	Ptgis
Hsd11b1	0.784	1.77839379	0.568	2.565679902	0.62	0.077	Fibroblast	Hsd11b1
Tuba1a	0.783	0.911321091	0.566	1.314758418	0.854	0.361	Fibroblast	Tuba1a
Egr1	0.782	1.174623742	0.564	1.694623847	0.878	0.417	Fibroblast	Egr1
Olfml3	0.781	1.071505894	0.562	1.54585624	0.764	0.226	Fibroblast	Olfml3
Tnfaip6	0.781	1.707924536	0.562	2.464014258	0.662	0.13	Fibroblast	Tnfaip6
Ly6a	0.778	0.899929129	0.556	1.298323291	0.83	0.31	Fibroblast	Ly6a
Rhoj	0.776	1.002058415	0.552	1.445664706	0.724	0.214	Fibroblast	Rhoj
Smoc2	0.775	1.908321945	0.55	2.753126607	0.615	0.098	Fibroblast	Smoc2
Entpd2	0.775	1.29016092	0.55	1.861308761	0.607	0.087	Fibroblast	Entpd2
C3	0.774	1.439906763	0.548	2.077346346	0.659	0.148	Fibroblast	C3
C1s1	0.774	1.285741151	0.548	1.854932382	0.595	0.066	Fibroblast	C1s1
Ebf1	0.771	0.960984227	0.542	1.386407178	0.689	0.168	Fibroblast	Ebf1
Ms4a4d	0.768	1.164094867	0.536	1.679433892	0.588	0.075	Fibroblast	Ms4a4d
Svep1	0.767	1.164813963	0.534	1.680471328	0.585	0.071	Fibroblast	Svep1
Gpx8	0.766	0.892635834	0.532	1.287801291	0.683	0.161	Fibroblast	Gpx8
Slc25a4	0.766	0.717608291	0.532	1.035289923	0.903	0.492	Fibroblast	Slc25a4
Fxyd1	0.765	0.988011901	0.53	1.42539987	0.628	0.124	Fibroblast	Fxyd1
Lhfp	0.765	0.961862677	0.53	1.387674514	0.647	0.142	Fibroblast	Lhfp
Pla1a	0.763	1.252373332	0.526	1.806792796	0.573	0.068	Fibroblast	Pla1a
Tshz2	0.763	0.885644899	0.526	1.277715503	0.72	0.23	Fibroblast	Tshz2
Pdlim2	0.762	0.987957609	0.524	1.425321544	0.654	0.153	Fibroblast	Pdlim2
Cpxm1	0.762	1.142061953	0.524	1.647647116	0.608	0.104	Fibroblast	Cpxm1
Cd81	0.761	0.681738169	0.522	0.983540275	0.925	0.47	Fibroblast	Cd81
Serpine2	0.761	1.475744076	0.522	2.129048661	0.607	0.119	Fibroblast	Serpine2
Fkbp7	0.76	0.918743163	0.52	1.325466205	0.648	0.147	Fibroblast	Fkbp7
Mmp23	0.759	1.024708917	0.518	1.478342473	0.616	0.119	Fibroblast	Mmp23
Col4a2	0.758	0.81470963	0.516	1.175377542	0.721	0.211	Fibroblast	Col4a2
G0s2	0.757	1.681039059	0.514	2.425226715	0.575	0.083	Fibroblast	G0s2
Adamts5	0.756	1.439928107	0.512	2.077377139	0.556	0.065	Fibroblast	Adamts5
Col5a3	0.756	1.084001673	0.512	1.563883838	0.601	0.109	Fibroblast	Col5a3
Abca8a	0.754	1.476000757	0.508	2.129418972	0.531	0.033	Fibroblast	Abca8a
Srpx	0.751	1.070174313	0.502	1.543935174	0.572	0.093	Fibroblast	Srpx
Slc43a3	0.75	0.851122091	0.5	1.22790962	0.654	0.168	Fibroblast	Slc43a3
Abi3bp	0.748	1.086929758	0.496	1.568108171	0.549	0.068	Fibroblast	Abi3bp
Ar	0.747	1.05944355	0.494	1.528453956	0.566	0.096	Fibroblast	Ar
Hspg2	0.747	0.914666402	0.494	1.319584683	0.637	0.172	Fibroblast	Hspg2
Pmp22	0.746	0.807497904	0.492	1.164973222	0.69	0.224	Fibroblast	Pmp22
Loxl1	0.746	0.911643813	0.492	1.315224008	0.636	0.143	Fibroblast	Loxl1
Gstm1	0.745	1.118241943	0.49	1.613282106	0.679	0.247	Fibroblast	Gstm1
Gstm2	0.745	0.890348198	0.49	1.28450093	0.624	0.167	Fibroblast	Gstm2
Lamb1	0.744	1.008995283	0.488	1.455672491	0.574	0.11	Fibroblast	Lamb1
Col5a1	0.744	0.86406411	0.488	1.246581006	0.636	0.139	Fibroblast	Col5a1
Maged2	0.743	0.974552317	0.486	1.405981795	0.663	0.213	Fibroblast	Maged2
Sdc2	0.742	0.955414031	0.484	1.378371084	0.584	0.134	Fibroblast	Sdc2
Id3	0.742	1.031604272	0.484	1.488290367	0.789	0.378	Fibroblast	Id3
Dpysl3	0.741	0.871640983	0.482	1.257512124	0.632	0.153	Fibroblast	Dpysl3
C1ra	0.741	1.045847443	0.482	1.508838919	0.535	0.071	Fibroblast	C1ra
Col15a1	0.741	0.932080478	0.482	1.344707884	0.638	0.163	Fibroblast	Col15a1
Ifitm2	0.74	0.51326332	0.48	0.740482446	0.973	0.771	Fibroblast	Ifitm2
Anxa1	0.737	0.902445529	0.474	1.301953689	0.766	0.365	Fibroblast	Anxa1
Ppic	0.737	0.802850999	0.474	1.158269155	0.671	0.208	Fibroblast	Ppic
Cxcl12	0.737	0.792706203	0.474	1.143633308	0.636	0.178	Fibroblast	Cxcl12
Prelp	0.736	1.202282843	0.472	1.734527495	0.534	0.087	Fibroblast	Prelp
Nnmt	0.735	1.062652232	0.47	1.533083105	0.583	0.13	Fibroblast	Nnmt
Oat	0.735	0.716403652	0.47	1.033551996	0.755	0.327	Fibroblast	Oat
Jun	0.735	0.946150369	0.47	1.365006446	0.909	0.62	Fibroblast	Jun
Lama2	0.734	1.126140245	0.468	1.624676947	0.502	0.048	Fibroblast	Lama2
Gpm6b	0.733	1.071612886	0.466	1.546010596	0.544	0.107	Fibroblast	Gpm6b
Plat	0.732	0.901262481	0.464	1.300246912	0.593	0.144	Fibroblast	Plat
Arf4	0.73	0.633365361	0.46	0.913753065	0.858	0.507	Fibroblast	Arf4
Sptbn1	0.73	0.471316796	0.46	0.679966405	0.789	0.353	Fibroblast	Sptbn1
Tmed3	0.73	0.630091047	0.46	0.909029229	0.847	0.467	Fibroblast	Tmed3
Cebpd	0.729	1.202151278	0.458	1.734337688	0.565	0.129	Fibroblast	Cebpd
Ctsk	0.729	0.929504607	0.458	1.340991687	0.55	0.106	Fibroblast	Ctsk
Cd34	0.729	0.802647913	0.458	1.157976163	0.609	0.151	Fibroblast	Cd34
Itm2a	0.728	0.989935951	0.456	1.428175687	0.545	0.099	Fibroblast	Itm2a
Colec12	0.728	0.906586157	0.456	1.307927353	0.543	0.108	Fibroblast	Colec12
Selenow	0.728	0.532762569	0.456	0.768613916	0.941	0.702	Fibroblast	Selenow
Plac8	0.728	0.781820475	0.456	1.127928522	0.641	0.193	Fibroblast	Plac8
Pdgfra	0.728	0.975242706	0.456	1.406977815	0.508	0.067	Fibroblast	Pdgfra
Prrx1	0.727	0.802867936	0.454	1.15829359	0.6	0.137	Fibroblast	Prrx1
Gadd45g	0.726	1.301994206	0.452	1.878380585	0.748	0.408	Fibroblast	Gadd45g
Ifitm3	0.725	0.434341077	0.45	0.626621718	0.994	0.856	Fibroblast	Ifitm3
Cd63	0.724	0.52891881	0.448	0.763068544	0.977	0.69	Fibroblast	Cd63
Spon2	0.724	1.192874523	0.448	1.720954159	0.505	0.071	Fibroblast	Spon2
Bicc1	0.723	0.729521927	0.446	1.052477666	0.606	0.17	Fibroblast	Bicc1
Prss23	0.722	0.876452413	0.444	1.26445355	0.62	0.189	Fibroblast	Prss23
Cavin3	0.72	0.768016864	0.44	1.108014121	0.642	0.203	Fibroblast	Cavin3
Lamc1	0.72	0.88723599	0.44	1.280010964	0.537	0.122	Fibroblast	Lamc1
Efemp2	0.718	0.799430465	0.436	1.153334368	0.593	0.172	Fibroblast	Efemp2
Lpar1	0.718	0.871935518	0.436	1.257937047	0.497	0.077	Fibroblast	Lpar1
Vim	0.718	0.507402714	0.436	0.732027379	0.989	0.768	Fibroblast	Vim
Tnxb	0.716	1.208671179	0.432	1.743743916	0.458	0.035	Fibroblast	Tnxb
Slit3	0.716	0.886396412	0.432	1.278799708	0.498	0.083	Fibroblast	Slit3
Scn7a	0.716	0.997538832	0.432	1.439144326	0.468	0.047	Fibroblast	Scn7a
Akap12	0.714	0.68395739	0.428	0.986741935	0.557	0.133	Fibroblast	Akap12
Copz2	0.713	0.699038417	0.426	1.008499257	0.637	0.217	Fibroblast	Copz2
Fkbp9	0.713	0.727179976	0.426	1.049098945	0.59	0.181	Fibroblast	Fkbp9
Efemp1	0.712	1.318645014	0.424	1.902402622	0.477	0.068	Fibroblast	Efemp1
Fbln1	0.711	1.134594433	0.422	1.636873762	0.48	0.074	Fibroblast	Fbln1
Kdelr3	0.711	0.73696263	0.422	1.063212331	0.596	0.165	Fibroblast	Kdelr3
Fosb	0.711	0.816785481	0.422	1.178372364	0.814	0.494	Fibroblast	Fosb
Fcgrt	0.71	0.601042562	0.42	0.867121123	0.678	0.282	Fibroblast	Fcgrt
Socs3	0.709	0.892136038	0.418	1.287080238	0.783	0.474	Fibroblast	Socs3
Mt1	0.709	0.613622938	0.418	0.88527077	0.924	0.753	Fibroblast	Mt1
Vkorc1	0.709	0.726446741	0.418	1.048041111	0.616	0.23	Fibroblast	Vkorc1
Calu	0.709	0.664161965	0.418	0.958183174	0.647	0.249	Fibroblast	Calu
Igf1	0.707	0.92122302	0.414	1.329043882	0.598	0.211	Fibroblast	Igf1
Gm12840	0.707	1.100015679	0.414	1.586987166	0.631	0.269	Fibroblast	Gm12840
Slc29a1	0.706	0.856407856	0.412	1.235535367	0.563	0.188	Fibroblast	Slc29a1
Gpc3	0.705	0.975681103	0.41	1.407610289	0.442	0.041	Fibroblast	Gpc3
Mfap2	0.705	0.835468649	0.41	1.205326477	0.488	0.088	Fibroblast	Mfap2
Ifi205	0.705	0.975174823	0.41	1.406879882	0.463	0.065	Fibroblast	Ifi205
Gfpt2	0.703	1.061909721	0.406	1.532011889	0.481	0.092	Fibroblast	Gfpt2
Gstt1	0.703	0.878089814	0.406	1.26681582	0.513	0.121	Fibroblast	Gstt1
Matn2	0.702	0.967191693	0.404	1.395362659	0.459	0.071	Fibroblast	Matn2
Ugdh	0.702	1.237317338	0.404	1.785071588	0.536	0.162	Fibroblast	Ugdh
Cd248	0.701	1.02023647	0.402	1.471890095	0.49	0.105	Fibroblast	Cd248
Phlda1	0.701	0.815245202	0.402	1.17615021	0.705	0.353	Fibroblast	Phlda1
7-Sep	0.701	0.570809235	0.402	0.823503652	0.826	0.511	Fibroblast	7-Sep
Mt2	0.701	0.738726118	0.402	1.065756508	0.653	0.285	Fibroblast	Mt2
Ddr2	0.701	0.901781047	0.402	1.300995045	0.447	0.058	Fibroblast	Ddr2
Atf5	0.7	0.769018804	0.4	1.109459614	0.578	0.201	Fibroblast	Atf5
Has1	0.699	1.375060127	0.398	1.983792426	0.497	0.119	Fibroblast	Has1
Nfix	0.699	0.710865537	0.398	1.025562185	0.562	0.191	Fibroblast	Nfix
Kdelr2	0.699	0.605610097	0.398	0.873710684	0.744	0.377	Fibroblast	Kdelr2
Klf4	0.698	0.829643618	0.396	1.196922734	0.685	0.353	Fibroblast	Klf4
Lrp11	0.697	0.559687752	0.394	0.807458744	0.766	0.398	Fibroblast	Lrp1
Hspa5	0.697	0.484473791	0.394	0.698947936	0.971	0.878	Fibroblast	Hspa5
Lima1	0.695	0.659969159	0.39	0.952134232	0.601	0.239	Fibroblast	Lima1
Fermt2	0.695	0.516695321	0.39	0.745433777	0.686	0.286	Fibroblast	Fermt2
Adamts1	0.694	0.555908798	0.388	0.802006867	0.601	0.219	Fibroblast	Adamts1
Pnp	0.693	0.773662248	0.386	1.116158688	0.776	0.49	Fibroblast	Pnp
Vcan	0.693	0.686101988	0.386	0.989835935	0.546	0.159	Fibroblast	Vcan
Mgst1	0.693	0.484559742	0.386	0.699071936	0.675	0.291	Fibroblast	Mgst1
Eva1b	0.693	0.649512881	0.386	0.937049012	0.585	0.214	Fibroblast	Eva1b
Fos	0.692	0.872793345	0.384	1.259174631	0.902	0.732	Fibroblast	Fos
Ltbp4	0.692	0.895686225	0.384	1.292202076	0.473	0.092	Fibroblast	Ltbp4
Igfbp7	0.692	0.443528332	0.384	0.639876125	0.595	0.209	Fibroblast	Igfbp7
Timp2	0.691	0.836491239	0.382	1.206801762	0.576	0.224	Fibroblast	Timp2
Arl1	0.69	0.527391467	0.38	0.760865055	0.741	0.396	Fibroblast	Arl1
Tppp3	0.689	1.056948741	0.378	1.524854708	0.457	0.091	Fibroblast	Tppp3
Maged1	0.688	0.618493523	0.376	0.892297539	0.62	0.247	Fibroblast	Maged1
Ddah2	0.688	0.665217352	0.376	0.959705775	0.562	0.203	Fibroblast	Ddah2
Gdf10	0.688	1.077319164	0.376	1.554243016	0.408	0.041	Fibroblast	Gdf10
Junb	0.688	0.624588299	0.376	0.901090441	0.95	0.857	Fibroblast	Junb
Medag	0.688	0.799678839	0.376	1.153692695	0.443	0.081	Fibroblast	Medag
Jak1	0.688	0.556208212	0.376	0.802438829	0.704	0.377	Fibroblast	Jak1
Ifi27	0.687	0.496332265	0.374	0.716056097	0.816	0.486	Fibroblast	Ifi27
P4ha2	0.686	0.665124388	0.372	0.959571656	0.527	0.165	Fibroblast	P4ha2
Gpx7	0.686	0.709096932	0.372	1.023010627	0.522	0.149	Fibroblast	Gpx7
Srpx2	0.683	0.683612191	0.366	0.986243918	0.473	0.109	Fibroblast	Srpx2
Sfr1	0.679	0.456595851	0.358	0.65872857	0.83	0.534	Fibroblast	Sfr1
Cpq	0.679	0.80963931	0.358	1.168062617	0.44	0.1	Fibroblast	Cpq
Emp1	0.679	0.532166668	0.358	0.767754213	0.667	0.325	Fibroblast	Emp1
Snhg18	0.678	0.639308251	0.356	0.922326844	0.514	0.178	Fibroblast	Snhg18
Ppib	0.678	0.362934056	0.356	0.523603162	0.954	0.814	Fibroblast	Ppib
Mfge8	0.678	0.503567552	0.356	0.726494409	0.596	0.25	Fibroblast	Mfge8
Lox	0.677	0.73600594	0.354	1.06183212	0.488	0.131	Fibroblast	Lox
Prnp	0.677	0.79392164	0.354	1.145386813	0.498	0.16	Fibroblast	Prnp
Rcn1	0.677	0.655993061	0.354	0.946397936	0.508	0.155	Fibroblast	Rcn1
Steap3	0.677	0.729901047	0.354	1.05302462	0.428	0.088	Fibroblast	Steap3
Ptn	0.676	1.537522759	0.352	2.21817646	0.427	0.089	Fibroblast	Ptn
Rhoc	0.676	0.398779941	0.352	0.575317844	0.754	0.398	Fibroblast	Rhoc
Npdc1	0.676	0.537708655	0.352	0.775749609	0.608	0.265	Fibroblast	Npdc1
Adamts4	0.676	0.959549264	0.352	1.384336964	0.428	0.086	Fibroblast	Adamts4
Aldh2	0.675	0.51034255	0.35	0.736268667	0.777	0.502	Fibroblast	Aldh2
Crip2	0.673	0.404959975	0.346	0.584233748	0.663	0.303	Fibroblast	Crip2
Nfib	0.673	0.481783996	0.346	0.695067381	0.564	0.216	Fibroblast	Nfib
Gem	0.673	0.755720685	0.346	1.090274485	0.507	0.179	Fibroblast	Gem
Celf2	0.673	0.60921936	0.346	0.87891775	0.533	0.209	Fibroblast	Celf2
Hsp90b1	0.672	0.391422835	0.344	0.564703782	0.962	0.809	Fibroblast	Hsp90b1
Rian	0.671	0.749858213	0.342	1.081816725	0.437	0.106	Fibroblast	Rian
Rspo3	0.671	0.86962763	0.342	1.254607469	0.379	0.045	Fibroblast	Rspo3
Il6	0.671	0.896008442	0.342	1.292666936	0.439	0.108	Fibroblast	Il6
Nbl1	0.671	0.906912583	0.342	1.308398287	0.419	0.09	Fibroblast	Nbl1
Serpina3n	0.67	1.034449361	0.34	1.492394963	0.418	0.091	Fibroblast	Serpina3n
Selenof	0.67	0.390033146	0.34	0.562698886	0.892	0.664	Fibroblast	Selenof
Frmd6	0.669	0.718046617	0.338	1.035922294	0.412	0.091	Fibroblast	Frmd6
Cxcl1	0.669	0.760360891	0.338	1.096968887	0.719	0.415	Fibroblast	Cxcl1
Ifi204	0.669	0.613166038	0.338	0.884611602	0.521	0.194	Fibroblast	Ifi204
Il1r1	0.669	0.67849308	0.338	0.978858601	0.456	0.131	Fibroblast	Il1r1
Klf9	0.668	0.635097566	0.336	0.916252109	0.474	0.153	Fibroblast	Klf9
Nenf	0.668	0.635764286	0.336	0.917213982	0.59	0.289	Fibroblast	Nenf
Il33	0.667	0.909322805	0.334	1.311875502	0.405	0.08	Fibroblast	Il33
Aldh1a1	0.667	0.753553328	0.334	1.087147649	0.404	0.086	Fibroblast	Aldh1a1
Lrrc17	0.667	0.689359518	0.334	0.994535559	0.399	0.073	Fibroblast	Lrrc17
Cp	0.667	0.520086059	0.334	0.750325578	0.476	0.134	Fibroblast	Cp
Gas5	0.667	0.378359047	0.334	0.54585672	0.8	0.479	Fibroblast	Gas5
Txndc5	0.666	0.560727886	0.332	0.80895934	0.525	0.205	Fibroblast	Txndc5
Ikbip	0.666	0.575725699	0.332	0.830596611	0.469	0.15	Fibroblast	Ikbip
Dnajb1	0.666	0.985529068	0.332	1.4218179	0.591	0.303	Fibroblast	Dnajb1
Kdelr1	0.666	0.455188772	0.332	0.656698584	0.717	0.405	Fibroblast	Kdelr1
Axl	0.666	0.709364296	0.332	1.023396352	0.406	0.086	Fibroblast	Axl
11-Sep	0.666	0.574973963	0.332	0.829512085	0.529	0.214	Fibroblast	11-Sep
Steap4	0.666	0.821978134	0.332	1.185863777	0.372	0.047	Fibroblast	Steap4
Loxl2	0.665	0.615242821	0.33	0.887607766	0.448	0.121	Fibroblast	Loxl2
Pcolce2	0.665	1.036560747	0.33	1.495441049	0.369	0.048	Fibroblast	Pcolce2
Kcnq1ot1	0.665	0.776463931	0.33	1.120200662	0.461	0.15	Fibroblast	Kcnq1ot1
Aldh1a2	0.664	0.86124052	0.328	1.242507427	0.44	0.118	Fibroblast	Aldh1a2
Cavin1	0.663	0.53180036	0.326	0.767225742	0.465	0.146	Fibroblast	Cavin1
Lama4	0.663	0.624475072	0.326	0.90092709	0.433	0.123	Fibroblast	Lama4
Mmp14	0.662	0.546938475	0.324	0.789065425	0.511	0.197	Fibroblast	Mmp14
Map1lc3a	0.661	0.498774644	0.322	0.719579705	0.541	0.233	Fibroblast	Map1lc3a
Cyr61	0.66	0.465278494	0.32	0.671254975	0.566	0.244	Fibroblast	Cyr61
Csf1	0.66	0.59513237	0.32	0.858594519	0.427	0.117	Fibroblast	Csf1
Antxr2	0.658	0.666540556	0.316	0.961614754	0.393	0.085	Fibroblast	Antxr2
Ostc	0.658	0.457828514	0.316	0.660506927	0.765	0.488	Fibroblast	Ostc
Cfh	0.658	0.769687091	0.316	1.110423749	0.403	0.093	Fibroblast	Cfh
Rora	0.657	0.580823494	0.314	0.837951174	0.428	0.13	Fibroblast	Rora
Fkbp10	0.656	0.575456143	0.312	0.830207724	0.461	0.142	Fibroblast	Fkbp10
Thra	0.656	0.552481981	0.312	0.797063014	0.454	0.157	Fibroblast	Thra
Errfi1	0.656	0.589734072	0.312	0.850806421	0.561	0.262	Fibroblast	Errfi1
Lbp	0.656	0.793040257	0.312	1.144115246	0.366	0.062	Fibroblast	Lbp
Angptl2	0.656	0.698458972	0.312	1.007663296	0.373	0.07	Fibroblast	Angptl2
Ifitm1	0.655	0.590347548	0.31	0.85169148	0.415	0.107	Fibroblast	Ifitm1
Nav1	0.655	0.54299201	0.31	0.783371879	0.467	0.167	Fibroblast	Nav1
Tmed9	0.654	0.397338255	0.308	0.57323793	0.815	0.559	Fibroblast	Tmed9
Slfn5	0.654	0.406606111	0.308	0.58660862	0.46	0.137	Fibroblast	Slfn5
Rab34	0.654	0.577576475	0.308	0.833266716	0.43	0.141	Fibroblast	Rab34
Emilin1	0.654	0.565342649	0.308	0.815617036	0.467	0.163	Fibroblast	Emilin1
Selenbp1	0.654	0.649030386	0.308	0.93635292	0.415	0.115	Fibroblast	Selenbp1
Hdlbp	0.652	0.402482491	0.304	0.580659493	0.764	0.489	Fibroblast	Hdlbp
C1qtnf2	0.651	0.721398787	0.302	1.040758453	0.342	0.048	Fibroblast	C1qtnf2
Marcks	0.651	0.477499681	0.302	0.688886422	0.643	0.369	Fibroblast	Marcks
Plod2	0.651	0.585198008	0.302	0.844262264	0.436	0.133	Fibroblast	Plod2
Adm	0.651	0.955535185	0.302	1.378545872	0.324	0.026	Fibroblast	Adm
Inmt	0.651	1.190489807	0.302	1.717513741	0.307	0.007	Fibroblast	Inmt
Tgfbr3	0.651	0.610900916	0.302	0.881343722	0.36	0.065	Fibroblast	Tgfbr3
Sod3	0.651	0.634860301	0.302	0.915909808	0.37	0.078	Fibroblast	Sod3
Grb10	0.65	0.601014252	0.3	0.867080281	0.428	0.143	Fibroblast	Grb10
Tmsb10	0.65	0.357752579	0.3	0.516127871	0.963	0.786	Fibroblast	Tmsb10
Sgce	0.65	0.606978431	0.3	0.875684772	0.368	0.08	Fibroblast	Sgce
Lman1	0.649	0.416686065	0.298	0.60115092	0.671	0.378	Fibroblast	Lman1
Ace	0.649	0.718924833	0.298	1.037189291	0.328	0.031	Fibroblast	Ace
Sar1a	0.649	0.418007902	0.298	0.603057928	0.663	0.378	Fibroblast	Sar1a
Fam114a1	0.649	0.528129051	0.298	0.761929162	0.431	0.145	Fibroblast	Fam114a1
Vegfd	0.648	0.867074272	0.296	1.250923752	0.333	0.044	Fibroblast	Vegfd
Htra1	0.648	0.673119454	0.296	0.971106098	0.335	0.047	Fibroblast	Htra1
S100a13	0.648	0.401679613	0.296	0.579501186	0.736	0.484	Fibroblast	S100a13
Bag3	0.647	0.535949824	0.294	0.773212153	0.48	0.202	Fibroblast	Bag3
Atraid	0.647	0.418159871	0.294	0.603277173	0.595	0.32	Fibroblast	Atraid
Nfia	0.647	0.581032842	0.294	0.8382532	0.404	0.126	Fibroblast	Nfia
Tnfrsf1a	0.646	0.388359182	0.292	0.560283866	0.629	0.35	Fibroblast	Tnfrsf1a
Add3	0.645	0.512039585	0.29	0.738716969	0.448	0.171	Fibroblast	Add3
Bmp1	0.645	0.58366068	0.29	0.842044369	0.38	0.101	Fibroblast	Bmp1
Adamts2	0.645	0.627047599	0.29	0.904638461	0.349	0.067	Fibroblast	Adamts2
Tcf21	0.645	0.77031314	0.29	1.111326947	0.308	0.023	Fibroblast	Tcf21
Spon1	0.645	0.688041535	0.29	0.99263411	0.374	0.098	Fibroblast	Spon1
Thbd	0.645	0.641362827	0.29	0.92529097	0.433	0.147	Fibroblast	Thbd
Zeb1	0.644	0.560232695	0.288	0.808244931	0.382	0.102	Fibroblast	Zeb1
Tgfbr2	0.643	0.452288192	0.286	0.652513931	0.49	0.209	Fibroblast	Tgfbr2
Ier2	0.643	0.497085546	0.286	0.717142853	0.81	0.578	Fibroblast	Ier2
Fgfr1	0.643	0.54856704	0.286	0.791414948	0.418	0.148	Fibroblast	Fgfr1
C1qtnf7	0.643	0.637577326	0.286	0.919829647	0.321	0.041	Fibroblast	C1qtnf7
Ifi27l2a	0.642	0.359966619	0.284	0.519322056	0.634	0.355	Fibroblast	Ifi27l2a
Rras	0.642	0.470223622	0.284	0.678389287	0.499	0.229	Fibroblast	Rras
Slc50a1	0.642	0.384150431	0.284	0.554211922	0.579	0.307	Fibroblast	Slc50a1
Itm2c	0.642	0.392179579	0.284	0.565795534	0.644	0.379	Fibroblast	Itm2c
Slc1a5	0.641	0.564138981	0.282	0.813880511	0.365	0.092	Fibroblast	Slc1a5
Fndc3b	0.64	0.477274848	0.28	0.688562057	0.45	0.184	Fibroblast	Fndc3b
Uap1	0.64	0.753624876	0.28	1.087250872	0.432	0.169	Fibroblast	Uap1
Vwa1	0.639	0.737205583	0.278	1.063562838	0.33	0.053	Fibroblast	Vwa1
Ssr2	0.639	0.399296699	0.278	0.576063368	0.757	0.511	Fibroblast	Ssr2
Rrbp1	0.639	0.351241659	0.278	0.5067346	0.866	0.653	Fibroblast	Rrbp1
Ttc3	0.638	0.455150024	0.276	0.656642683	0.455	0.197	Fibroblast	Ttc3
Timp1	0.636	0.688537538	0.272	0.993349691	0.545	0.303	Fibroblast	Timp1
Ndufa4l2	0.636	0.47382761	0.272	0.683588744	0.332	0.062	Fibroblast	Ndufa4l2
Ccnd3	0.635	0.407038112	0.27	0.587231865	0.52	0.258	Fibroblast	Ccnd3
Nr4a1	0.635	0.432572622	0.27	0.624070377	0.691	0.452	Fibroblast	Nr4a1
P4ha1	0.635	0.420893128	0.27	0.607220428	0.486	0.218	Fibroblast	P4ha1
Cryab	0.635	0.41665497	0.27	0.601106059	0.487	0.205	Fibroblast	Cryab
Slc10a6	0.635	0.669847081	0.27	0.966385061	0.305	0.04	Fibroblast	Slc10a6
Cdc42ep5	0.634	0.447538569	0.268	0.645661674	0.441	0.182	Fibroblast	Cdc42ep5
Ehd2	0.633	0.430260449	0.266	0.620734616	0.396	0.135	Fibroblast	Ehd2
Smim1	0.633	0.524755883	0.266	0.75706271	0.367	0.113	Fibroblast	Smim1
S100a1	0.633	0.418261053	0.266	0.603423147	0.548	0.296	Fibroblast	S100a1
Ergic3	0.633	0.3486225	0.266	0.502955952	0.645	0.393	Fibroblast	Ergic3
Ndrg2	0.632	0.571225976	0.264	0.824104882	0.337	0.08	Fibroblast	Ndrg2
AC160336.1	0.632	0.479511555	0.264	0.691788942	0.469	0.213	Fibroblast	AC160336.1
Aspn	0.632	0.625910966	0.264	0.902998647	0.355	0.093	Fibroblast	Aspn
Egfr	0.632	0.554221928	0.264	0.799573227	0.312	0.058	Fibroblast	Egfr
Arl3	0.631	0.399374372	0.262	0.576175426	0.482	0.232	Fibroblast	Arl3
Pros1	0.631	0.482455581	0.262	0.696036275	0.371	0.117	Fibroblast	Pros1
Fam198b	0.631	0.624579896	0.262	0.901078318	0.325	0.071	Fibroblast	Fam198b
Golim4	0.631	0.490195311	0.262	0.707202344	0.399	0.153	Fibroblast	Golim4
Man2a1	0.63	0.408951475	0.26	0.589992265	0.488	0.24	Fibroblast	Man2a1
Il6st	0.63	0.413173296	0.26	0.596083064	0.414	0.163	Fibroblast	Il6st
4-Sep	0.63	0.527686906	0.26	0.761291282	0.34	0.081	Fibroblast	4-Sep
Epb41l2	0.63	0.407943629	0.26	0.58853825	0.464	0.208	Fibroblast	Epb41l2
Tiparp	0.628	0.495354267	0.256	0.714645145	0.52	0.281	Fibroblast	Tiparp
Fundc2	0.627	0.355513983	0.254	0.51289826	0.587	0.347	Fibroblast	Fundc2
Ahnak2	0.627	0.527594656	0.254	0.761158193	0.317	0.068	Fibroblast	Ahnak2
Serpine1	0.627	0.611476617	0.254	0.882174282	0.38	0.131	Fibroblast	Serpine1
Ccnl1	0.627	0.423687522	0.254	0.611251886	0.611	0.38	Fibroblast	Ccnl1
Yipf3	0.626	0.357317876	0.252	0.515500727	0.504	0.265	Fibroblast	Yipf3
Wipi1	0.626	0.463104791	0.252	0.668118985	0.387	0.147	Fibroblast	Wipi1
Eprs	0.626	0.418533857	0.252	0.603816721	0.605	0.367	Fibroblast	Eprs
Pbx1	0.626	0.452098807	0.252	0.652240707	0.403	0.161	Fibroblast	Pbx1
Tpst1	0.625	0.517908303	0.25	0.74718374	0.31	0.067	Fibroblast	Tpst1
Tceal8	0.624	0.402963294	0.248	0.581353146	0.482	0.244	Fibroblast	Tceal8
Ptges	0.624	0.51264528	0.248	0.739590804	0.303	0.062	Fibroblast	Ptges
Phlda3	0.624	0.49269815	0.248	0.710813177	0.428	0.183	Fibroblast	Phlda3
Des	0.624	0.463404771	0.248	0.668551765	0.34	0.094	Fibroblast	Des
Cxcl14	0.623	1.030222534	0.246	1.486296941	0.337	0.099	Fibroblast	Cxcl14
Copb2	0.623	0.350698928	0.246	0.505951604	0.596	0.356	Fibroblast	Copb2
Tmed1	0.623	0.444026024	0.246	0.640594142	0.389	0.154	Fibroblast	Tmed1
Sec31a	0.623	0.39557895	0.246	0.570699789	0.461	0.228	Fibroblast	Sec31a
Pdpn	0.622	0.378093839	0.244	0.545474107	0.495	0.247	Fibroblast	Pdpn
Drap1	0.621	0.367094188	0.242	0.529604965	0.509	0.28	Fibroblast	Drap1
Myc	0.62	0.557233015	0.24	0.803917307	0.332	0.103	Fibroblast	Myc
Nop58	0.619	0.60147306	0.238	0.867742201	0.475	0.26	Fibroblast	Nop58
C1qtnf6	0.618	0.492346399	0.236	0.710305708	0.342	0.111	Fibroblast	C1qtnf6
Tspan3	0.618	0.38550525	0.236	0.556166513	0.445	0.222	Fibroblast	Tspan3
Ift27	0.617	0.395669376	0.234	0.570830247	0.394	0.173	Fibroblast	Ift27
Tgfb1i1	0.617	0.418975984	0.234	0.604454574	0.347	0.12	Fibroblast	Tgfb1i1
Fmo2	0.617	0.66044129	0.234	0.952815373	0.362	0.124	Fibroblast	Fmo2
Nr3c1	0.616	0.350141268	0.232	0.505147071	0.447	0.222	Fibroblast	Nr3c1
Pofut2	0.615	0.361581597	0.23	0.521651977	0.452	0.228	Fibroblast	Pofut2
Hspb8	0.613	0.441280318	0.226	0.636632926	0.366	0.149	Fibroblast	Hspb8
Ifi211	0.613	0.455244627	0.226	0.656779166	0.301	0.078	Fibroblast	Ifi211
Pdlim4	0.612	0.376926595	0.224	0.543790129	0.428	0.205	Fibroblast	Pdlim4
Dst	0.612	0.437731374	0.224	0.631512882	0.335	0.117	Fibroblast	Dst
Csrp2	0.611	0.416367126	0.222	0.600690788	0.544	0.332	Fibroblast	Csrp2
Sec22b	0.611	0.36471764	0.222	0.52617633	0.44	0.229	Fibroblast	Sec22b
Dclk1	0.611	0.437956638	0.222	0.63183787	0.319	0.102	Fibroblast	Dclk1
Thbs11	0.611	0.369053194	0.222	0.532431213	0.692	0.483	Fibroblast	Thbs1
Wls	0.61	0.3810298	0.22	0.549709803	0.404	0.194	Fibroblast	Wls
Zfyve21	0.609	0.416259501	0.218	0.600535518	0.336	0.129	Fibroblast	Zfyve21
Svil	0.608	0.401895575	0.216	0.579812753	0.357	0.15	Fibroblast	Svil
Cyp20a1	0.608	0.401435535	0.216	0.579149056	0.351	0.145	Fibroblast	Cyp20a1
Dag1	0.607	0.389057862	0.214	0.561291848	0.348	0.144	Fibroblast	Dag1
Amotl1	0.606	0.426336665	0.212	0.615073792	0.309	0.105	Fibroblast	Amotl1
Tnfsf12	0.605	0.356670051	0.21	0.514566114	0.392	0.185	Fibroblast	Tnfsf12
Ifi203	0.605	0.467913463	0.21	0.675056432	0.359	0.145	Fibroblast	Ifi203
Praf2	0.604	0.380418337	0.208	0.548827649	0.349	0.15	Fibroblast	Praf2
Fgl2	0.604	0.636861941	0.208	0.918797563	0.316	0.117	Fibroblast	Fgl2
Fscn1	0.603	0.347586318	0.206	0.501461057	0.325	0.12	Fibroblast	Fscn1
Abhd14a	0.602	0.381873533	0.204	0.550927053	0.309	0.114	Fibroblast	Abhd14a
Rnd3	0.602	0.448746878	0.204	0.647404896	0.309	0.109	Fibroblast	Rnd3
Myadm	0.601	0.353717568	0.202	0.510306581	0.354	0.16	Fibroblast	Myadm
Sat1	0.6	0.48253625	0.2	0.696152655	0.715	0.56	Fibroblast	Sat1
Socs2	0.6	0.349828474	0.2	0.504695805	0.332	0.14	Fibroblast	Socs2
Slc39a13	0.599	0.357808823	0.198	0.516209014	0.313	0.123	Fibroblast	Slc39a13
Creb3l1	0.596	0.377663695	0.192	0.54485354	0.303	0.118	Fibroblast	Creb3l1
Pja1	0.592	0.372139919	0.184	0.536884416	0.307	0.133	Fibroblast	Pja1
Postn	0.59	0.347159839	0.18	0.500845778	0.32	0.13	Fibroblast	Postn
Pik3r1	0.588	0.347478718	0.176	0.501305823	0.308	0.138	Fibroblast	Pik3r1
Nupr1	0.988	3.661567989	0.976	5.28252598	0.996	0.659	Acinar	Nupr1
Spink1	0.981	3.460994497	0.962	4.993159597	0.978	0.157	Acinar	Spink1
Clu	0.952	2.97312245	0.904	4.289309015	0.972	0.381	Acinar	Clu
Pnliprp2	0.948	3.530030678	0.896	5.092757754	0.933	0.164	Acinar	Pnliprp2
Dmbt1	0.921	3.157027206	0.842	4.554627494	0.864	0.068	Acinar	Dmbt1
Rps8	0.911	0.847517523	0.822	1.222709328	0.996	0.987	Acinar	Rps8
Rps14	0.896	0.837725924	0.792	1.208583036	0.987	0.984	Acinar	Rps14
Gp2	0.889	3.384871676	0.778	4.883337582	0.823	0.107	Acinar	Gp2
Reg3b	0.884	3.899613003	0.768	5.625952341	0.836	0.27	Acinar	Reg3b
Rpl32	0.881	0.83053672	0.762	1.198211207	0.99	0.982	Acinar	Rpl32
Krt18	0.878	1.792436152	0.756	2.585938748	0.879	0.168	Acinar	Krt18
Tmem97	0.862	2.15324635	0.724	3.10647783	0.783	0.205	Acinar	Tmem97
Reg2	0.855	3.566820322	0.71	5.145833991	0.779	0.19	Acinar	Reg2
Rpl18a	0.847	0.744432709	0.694	1.073989377	0.984	0.969	Acinar	Rpl18a
Try10	0.847	2.572530955	0.694	3.711377651	0.732	0.075	Acinar	Try10
Krt8	0.844	1.631039558	0.688	2.353092681	0.816	0.156	Acinar	Krt8
Gm2663	0.836	3.773877192	0.672	5.444553911	0.72	0.134	Acinar	Gm2663
Reg3g	0.832	3.042638603	0.664	4.389599624	0.689	0.052	Acinar	Reg3g
Rps20	0.832	0.704950981	0.664	1.017029284	0.977	0.975	Acinar	Rps20
Rps27l	0.831	1.227046429	0.662	1.770253798	0.853	0.647	Acinar	Rps27l
Erp27	0.826	2.341350209	0.652	3.377854336	0.684	0.058	Acinar	Erp27
Rpl41	0.824	0.750532133	0.648	1.082788986	0.987	0.977	Acinar	Rpl41
Cuzd1	0.823	2.691019263	0.646	3.882320145	0.688	0.074	Acinar	Cuzd1
Mt11	0.816	1.308422511	0.632	1.887654668	0.949	0.774	Acinar	Mt1
Rpl13	0.812	0.67596283	0.624	0.975208223	0.988	0.977	Acinar	Rpl13
Pla2g1b	0.812	3.432543315	0.624	4.952113219	0.748	0.222	Acinar	Pla2g1b
1810009J06Rik	0.811	3.277256577	0.622	4.728081811	0.655	0.067	Acinar	1810009J06Rik
Gm42418	0.804	1.545579198	0.608	2.229799444	0.995	0.99	Acinar	Gm42418
Rpl12	0.804	0.713745407	0.608	1.029716959	0.965	0.931	Acinar	Rpl12
Rpl23	0.801	0.540040651	0.602	0.779113968	0.984	0.98	Acinar	Rpl23
Uqcrq	0.794	1.087564957	0.588	1.56902457	0.837	0.691	Acinar	Uqcrq
Rpl17	0.783	0.652918118	0.566	0.941961731	0.944	0.933	Acinar	Rpl17
Rpl14	0.782	0.635182816	0.564	0.916375099	0.953	0.912	Acinar	Rpl14
Rpl37	0.773	0.721235299	0.546	1.040522589	0.893	0.87	Acinar	Rpl37
Eif4ebp1	0.771	1.379858686	0.542	1.990715283	0.729	0.447	Acinar	Eif4ebp1
Rpl8	0.77	0.476513885	0.54	0.687464219	0.985	0.979	Acinar	Rpl8
Phgdh	0.768	1.632434194	0.536	2.355104717	0.614	0.149	Acinar	Phgdh
Rack1	0.767	0.562494034	0.534	0.811507353	0.967	0.944	Acinar	Rack1
Rps26	0.764	0.763218613	0.528	1.101091708	0.921	0.902	Acinar	Rps26
Rps5	0.763	0.44957471	0.526	0.648599204	0.979	0.983	Acinar	Rps5
Prss3	0.763	2.552337733	0.526	3.68224499	0.559	0.054	Acinar	Prss3
Eef2	0.762	0.7724181	0.524	1.114363762	0.884	0.852	Acinar	Eef2
Rpsa	0.759	0.539434021	0.518	0.778238788	0.974	0.956	Acinar	Rpsa
Rpl28	0.759	0.584772353	0.518	0.843648174	0.953	0.949	Acinar	Rpl28
Rpl10	0.758	0.620352116	0.516	0.894978921	0.975	0.964	Acinar	Rpl10
Dhx34	0.757	1.653588975	0.514	2.385624614	0.541	0.043	Acinar	Dhx34
Krt19	0.756	1.501535594	0.512	2.166257955	0.59	0.098	Acinar	Krt19
Rpl26	0.756	0.548206118	0.512	0.790894247	0.935	0.948	Acinar	Rpl26
Eef1a1	0.755	0.424087638	0.51	0.611829132	0.994	0.989	Acinar	Eef1a1
Asns	0.754	1.569117202	0.508	2.263757606	0.564	0.099	Acinar	Asns
Dap	0.753	1.121491557	0.506	1.617970308	0.737	0.472	Acinar	Dap
Serpinb1a	0.753	1.585964954	0.506	2.288063774	0.575	0.117	Acinar	Serpinb1a
Rpl35	0.751	0.715764827	0.502	1.032630366	0.871	0.845	Acinar	Rpl35
Chchd10	0.747	1.548733334	0.494	2.234349901	0.561	0.1	Acinar	Chchd10
Reep5	0.744	0.946942946	0.488	1.366149892	0.832	0.71	Acinar	Reep5
Cldn3	0.741	1.182707122	0.482	1.7062857	0.587	0.097	Acinar	Cldn3
Rpl9	0.741	0.432037743	0.482	0.623298709	0.968	0.974	Acinar	Rpl9
Rpl36	0.738	0.713567988	0.476	1.029460998	0.865	0.851	Acinar	Rpl36
Tpt1	0.733	0.577548379	0.466	0.833226182	0.996	0.996	Acinar	Tpt1
Rpl29	0.733	0.590382462	0.466	0.85174185	0.895	0.884	Acinar	Rpl29
Rpl18	0.733	0.499551597	0.466	0.720700612	0.934	0.931	Acinar	Rpl18
Cabp2	0.731	1.513637649	0.462	2.18371753	0.474	0.016	Acinar	Cabp2
Naca	0.728	0.565832963	0.456	0.816324409	0.879	0.892	Acinar	Naca
Pcbd1	0.728	1.410873984	0.456	2.0354609	0.514	0.084	Acinar	Pcbd1
Rpl6	0.726	0.602991776	0.452	0.869933245	0.882	0.866	Acinar	Rpl6
Rps12	0.724	0.428950233	0.448	0.618844375	0.973	0.977	Acinar	Rps12
Muc1	0.723	1.371655384	0.446	1.978880421	0.49	0.061	Acinar	Muc1
Krtcap2	0.722	0.798937618	0.444	1.15262334	0.788	0.668	Acinar	Krtcap2
Rplp0	0.72	0.416007231	0.44	0.600171569	0.982	0.97	Acinar	Rplp0
Rps15	0.719	0.545665052	0.438	0.787228265	0.929	0.933	Acinar	Rps15
Rpl11	0.719	0.446965812	0.438	0.64483536	0.953	0.951	Acinar	Rpl11
Rps11	0.717	0.366993494	0.434	0.529459693	0.972	0.979	Acinar	Rps11
Tmem147	0.712	1.123886201	0.424	1.621425048	0.61	0.337	Acinar	Tmem147
Rps18	0.711	0.433498335	0.422	0.625405899	0.957	0.957	Acinar	Rps18
Rpl19	0.711	0.361727578	0.422	0.521862582	0.968	0.978	Acinar	Rpl19
Rpl21	0.71	0.49252526	0.42	0.71056375	0.951	0.946	Acinar	Rpl21
Rps24	0.708	0.52283549	0.416	0.754292168	0.974	0.983	Acinar	Rps24
Pmm1	0.705	1.532240237	0.41	2.210555392	0.515	0.186	Acinar	Pmm1
Xbp1	0.705	1.138939066	0.41	1.643141742	0.632	0.415	Acinar	Xbp1
2410006H16Rik	0.704	1.199280822	0.408	1.730196494	0.607	0.379	Acinar	2410006H16Rik
Rps27a	0.704	0.385425831	0.408	0.556051935	0.96	0.97	Acinar	Rps27a
Gamt	0.701	1.422164719	0.402	2.051749988	0.552	0.238	Acinar	Gamt
Eef1b2	0.701	0.538393473	0.402	0.776737594	0.888	0.856	Acinar	Eef1b2
Rpl22l1	0.7	0.723080144	0.4	1.043184138	0.756	0.648	Acinar	Rpl22l1
Tmed6	0.699	1.977026778	0.398	2.852246729	0.434	0.048	Acinar	Tmed6
Spint2	0.699	1.156898968	0.398	1.669052404	0.463	0.082	Acinar	Spint2
Gcat	0.698	1.631831829	0.396	2.354235688	0.456	0.089	Acinar	Gcat
Rplp1	0.698	0.442132518	0.396	0.637862391	0.985	0.985	Acinar	Rplp1
Cckar	0.697	1.362147748	0.394	1.965163801	0.404	0.012	Acinar	Cckar
Rpl30	0.694	0.47846024	0.388	0.690272215	0.863	0.885	Acinar	Rpl30
Gstp1	0.693	1.217846329	0.386	1.756980859	0.554	0.282	Acinar	Gstp1
Amy2b	0.692	2.329799964	0.384	3.361190855	0.434	0.068	Acinar	Amy2b
Rpl7a	0.691	0.4438593	0.382	0.640353611	0.903	0.91	Acinar	Rpl7a
Pdia2	0.69	3.167670706	0.38	4.569982819	0.449	0.098	Acinar	Pdia2
Ndufa6	0.689	0.915264004	0.378	1.32044684	0.648	0.466	Acinar	Ndufa6
Rpl10a	0.687	0.480344653	0.374	0.692990849	0.871	0.859	Acinar	Rpl10a
Rps13	0.685	0.420789889	0.37	0.607071486	0.91	0.925	Acinar	Rps13
Mettl26	0.683	1.104133247	0.366	1.59292756	0.473	0.144	Acinar	Mettl26
Rpl34	0.682	0.399428264	0.364	0.576253176	0.904	0.94	Acinar	Rpl34
Eif2s2	0.68	0.86712341	0.36	1.250994644	0.648	0.502	Acinar	Eif2s2
Rps4x	0.679	0.348458807	0.358	0.502719793	0.977	0.978	Acinar	Rps4x
Rpl3	0.678	0.411256485	0.356	0.593317692	0.937	0.937	Acinar	Rpl3
Cldn7	0.676	0.970802278	0.352	1.400571632	0.438	0.084	Acinar	Cldn7
Zfp706	0.675	0.949122994	0.35	1.369295036	0.563	0.342	Acinar	Zfp706
Rabac1	0.675	0.709263255	0.35	1.023250581	0.735	0.638	Acinar	Rabac1
Ctrc	0.675	2.065835214	0.35	2.980370219	0.38	0.04	Acinar	Ctrc
Hist1h2bc	0.673	1.003170594	0.346	1.447269242	0.488	0.194	Acinar	Hist1h2bc
Rpl4	0.673	0.524437101	0.346	0.756602805	0.832	0.812	Acinar	Rpl4
Pck2	0.672	1.07402064	0.344	1.549484251	0.453	0.157	Acinar	Pck2
Cd24a	0.672	0.806932014	0.344	1.164156815	0.507	0.177	Acinar	Cd24a
Reg3a	0.672	1.625850293	0.344	2.345606155	0.358	0.016	Acinar	Reg3a
Hsd17b13	0.672	1.288499768	0.344	1.858912226	0.356	0.014	Acinar	Hsd17b13
Rpl37a	0.671	0.439162558	0.342	0.633577644	0.892	0.919	Acinar	Rpl37a
Rps7	0.67	0.510715232	0.34	0.736806332	0.846	0.859	Acinar	Rps7
Aqp12	0.67	1.940479383	0.34	2.799519982	0.363	0.029	Acinar	Aqp12
Amy2a5	0.667	2.22751359	0.334	3.213622809	0.382	0.063	Acinar	Amy2a5
Reg3d	0.665	1.589598157	0.33	2.293305378	0.35	0.024	Acinar	Reg3d
Tspan1	0.663	1.077443214	0.326	1.554421982	0.333	0.009	Acinar	Tspan1
Snhg1	0.662	1.089134334	0.324	1.571288702	0.5	0.272	Acinar	Snhg1
Rps23	0.662	0.365960485	0.324	0.527969377	0.905	0.928	Acinar	Rps23
Aes	0.657	0.889959687	0.314	1.283940427	0.569	0.383	Acinar	Aes
Rpl22	0.657	0.375332461	0.314	0.541490281	0.872	0.913	Acinar	Rpl22
Rpl36a	0.656	0.465121189	0.312	0.671028033	0.804	0.801	Acinar	Rpl36a
Ly6e	0.653	0.458625335	0.306	0.661656496	0.752	0.663	Acinar	Ly6e
Mt21	0.653	0.957377728	0.306	1.3812041	0.558	0.343	Acinar	Mt2
Mthfd2	0.65	0.975375076	0.3	1.407168785	0.387	0.115	Acinar	Mthfd2
Rab25	0.649	0.869003594	0.298	1.253707176	0.358	0.068	Acinar	Rab25
Rps6	0.648	0.618026393	0.296	0.891623612	0.742	0.701	Acinar	Rps6
Gas51	0.648	0.723938425	0.296	1.044422376	0.631	0.538	Acinar	Gas5
Ang	0.647	1.095488743	0.294	1.580456177	0.442	0.201	Acinar	Ang
Stard10	0.647	1.102302302	0.294	1.590286065	0.337	0.053	Acinar	Stard10
Cystm1	0.646	0.821072717	0.292	1.184557538	0.432	0.158	Acinar	Cystm1
Npm1	0.646	0.500280042	0.292	0.721751535	0.765	0.808	Acinar	Npm1
Klk1b5	0.646	1.418203073	0.292	2.04603454	0.303	0.015	Acinar	Klk1b5
Syne4	0.645	0.922810078	0.29	1.331333522	0.306	0.02	Acinar	Syne4
Cbs	0.644	0.960154234	0.288	1.385209751	0.344	0.061	Acinar	Cbs
Perp	0.642	0.904552956	0.284	1.304994064	0.308	0.03	Acinar	Perp
Edem2	0.642	1.117354031	0.284	1.612001119	0.434	0.198	Acinar	Edem2
Epcam	0.639	0.701067944	0.278	1.011427247	0.359	0.08	Acinar	Epcam
Polr1d	0.639	0.62956667	0.278	0.908272712	0.635	0.586	Acinar	Polr1d
Sars	0.638	0.862926842	0.276	1.244940276	0.463	0.269	Acinar	Sars
Atf51	0.637	0.819461146	0.274	1.182232531	0.475	0.261	Acinar	Atf5
Cldn4	0.634	0.895664754	0.268	1.292171099	0.335	0.069	Acinar	Cldn4
Rps17	0.631	0.389453031	0.262	0.561861957	0.797	0.828	Acinar	Rps17
Dstn	0.63	0.925805602	0.26	1.335655151	0.6	0.512	Acinar	Dstn
Psmb10	0.627	1.025294162	0.254	1.479186803	0.564	0.432	Acinar	Psmb10
Slc25a39	0.626	0.829409788	0.252	1.196585389	0.434	0.24	Acinar	Slc25a39
Psmd8	0.625	0.679371722	0.25	0.980126214	0.614	0.606	Acinar	Psmd8
Rpl5	0.624	0.57150291	0.248	0.824504414	0.699	0.669	Acinar	Rpl5
Uqcrh	0.624	0.400861293	0.248	0.5783206	0.75	0.793	Acinar	Uqcrh
Edf1	0.624	0.453963647	0.248	0.654931102	0.715	0.724	Acinar	Edf1
Rps25	0.623	0.426839216	0.246	0.615798821	0.778	0.801	Acinar	Rps25
Tceal9	0.621	0.645906966	0.242	0.931846777	0.59	0.48	Acinar	Tceal9
Ssr4	0.621	0.569084783	0.242	0.821015794	0.814	0.789	Acinar	Ssr4
Lbh	0.62	0.815650924	0.24	1.176735543	0.394	0.189	Acinar	Lbh
Ggh	0.62	1.13120549	0.24	1.63198455	0.442	0.263	Acinar	Ggh
1110038B12Rik	0.619	0.822287348	0.238	1.186309879	0.439	0.28	Acinar	1110038B12Rik
Cnpy2	0.619	0.584780489	0.238	0.843659911	0.597	0.525	Acinar	Cnpy2
Ethe1	0.618	0.751492621	0.236	1.084174677	0.429	0.245	Acinar	Ethe1
Zfas1	0.618	0.783122	0.236	1.129806226	0.362	0.159	Acinar	Zfas1
Gfer	0.617	0.786368523	0.234	1.134489968	0.349	0.14	Acinar	Gfer
Eef1d	0.617	0.391397729	0.234	0.564667563	0.729	0.737	Acinar	Eef1d
Snhg12	0.612	0.75889049	0.224	1.094847547	0.391	0.21	Acinar	Snhg12
Qsox1	0.611	0.946329752	0.222	1.36526524	0.366	0.177	Acinar	Qsox1
Sec11c	0.61	0.821927597	0.22	1.185790869	0.577	0.484	Acinar	Sec11c
Rpl38	0.61	0.618988351	0.22	0.893011424	0.574	0.511	Acinar	Rpl38
Serbp1	0.61	0.466941543	0.22	0.673654249	0.663	0.683	Acinar	Serbp1
Mif	0.608	0.514479164	0.216	0.742236539	0.6	0.536	Acinar	Mif
Ramp1	0.608	0.662764087	0.216	0.956166461	0.381	0.19	Acinar	Ramp1
Coa3	0.607	0.623850152	0.214	0.90002552	0.539	0.454	Acinar	Coa3
Ccng1	0.605	0.701059071	0.21	1.011414446	0.335	0.148	Acinar	Ccng1
Pdgfa	0.604	0.627298972	0.208	0.905001116	0.321	0.128	Acinar	Pdgfa
Map1lc3a1	0.603	0.681509835	0.206	0.98321086	0.437	0.284	Acinar	Map1lc3a
Ndufs6	0.6	0.609531111	0.2	0.879367511	0.52	0.433	Acinar	Ndufs6
Serpinb6a	0.597	0.537956423	0.194	0.776107063	0.593	0.574	Acinar	Serpinb6a
Fuom	0.597	0.721942554	0.194	1.041542943	0.307	0.132	Acinar	Fuom
Lcmt1	0.597	1.354338605	0.194	1.953897589	0.303	0.137	Acinar	Lcmt1
Hagh	0.594	0.623791821	0.188	0.899941367	0.351	0.192	Acinar	Hagh
Gm10076	0.592	0.551884676	0.184	0.796201285	0.52	0.438	Acinar	Gm10076
Eef1g	0.59	0.404125103	0.18	0.583029283	0.688	0.679	Acinar	Eef1g
Timm13	0.59	0.43860128	0.18	0.632767892	0.615	0.625	Acinar	Timm13
Ndufb9	0.589	0.471308613	0.178	0.679954598	0.648	0.667	Acinar	Ndufb9
H2afj	0.589	0.505833144	0.178	0.729762968	0.545	0.494	Acinar	H2afj
Srp9	0.589	0.619882202	0.178	0.894300979	0.596	0.566	Acinar	Srp9
Mrpl30	0.588	0.560237702	0.176	0.808252154	0.526	0.475	Acinar	Mrpl30
Ccdc107	0.587	0.610599744	0.174	0.880909223	0.321	0.176	Acinar	Ccdc107
Gm4332	0.587	0.529587754	0.174	0.764033627	0.502	0.437	Acinar	Gm4332
Cox7c	0.586	0.386591649	0.172	0.557733855	0.623	0.639	Acinar	Cox7c
Eif3g	0.585	0.579543512	0.17	0.836104551	0.425	0.322	Acinar	Eif3g
1110008P14Rik	0.585	0.561267465	0.17	0.809737788	0.371	0.234	Acinar	1110008P14Rik
Fkbp11	0.584	1.286510907	0.168	1.856042906	0.402	0.284	Acinar	Fkbp11
Mrps24	0.584	0.570138158	0.168	0.822535493	0.486	0.425	Acinar	Mrps24
Gm15427	0.582	0.542360686	0.164	0.782461072	0.474	0.392	Acinar	Gm15427
Mrps34	0.581	0.549278031	0.162	0.792440692	0.367	0.242	Acinar	Mrps34
Pgls	0.581	0.504571653	0.162	0.727943022	0.531	0.49	Acinar	Pgls
Arpp19	0.58	0.540431511	0.16	0.779677861	0.441	0.359	Acinar	Arpp19
Tbrg1	0.58	0.519801789	0.16	0.749915463	0.482	0.405	Acinar	Tbrg1
Naxd	0.58	0.569471763	0.16	0.821574089	0.378	0.265	Acinar	Naxd
Dctpp1	0.58	0.546787776	0.16	0.788848012	0.355	0.227	Acinar	Dctpp1
Aimp1	0.58	0.553999939	0.16	0.799252964	0.426	0.335	Acinar	Aimp1
Commd3	0.579	0.578276824	0.158	0.834277106	0.444	0.371	Acinar	Commd3
Rpl15	0.578	0.356647125	0.156	0.514533039	0.632	0.661	Acinar	Rpl15
Mvb12a	0.578	0.560653362	0.156	0.808851825	0.425	0.336	Acinar	Mvb12a
Taldo1	0.578	0.449667288	0.156	0.648732766	0.597	0.606	Acinar	Taldo1
Gars	0.578	0.598222876	0.156	0.863053177	0.335	0.213	Acinar	Gars
Dcxr1	0.576	0.522665107	0.152	0.754046357	0.329	0.196	Acinar	Dcxr
Eif3i	0.576	0.408234773	0.152	0.588958283	0.591	0.604	Acinar	Eif3i
Ift20	0.575	0.572545409	0.15	0.826008422	0.493	0.435	Acinar	Ift20
Ndufb7	0.575	0.388156161	0.15	0.559990969	0.608	0.611	Acinar	Ndufb7
Eif4b	0.573	0.548152189	0.146	0.790816445	0.386	0.291	Acinar	Eif4b
Sssca1	0.572	0.545719746	0.144	0.787307171	0.327	0.214	Acinar	Sssca1
Nhp2	0.572	0.488834549	0.144	0.705239179	0.462	0.4	Acinar	Nhp2
Hint2	0.572	0.513486355	0.144	0.740804217	0.342	0.227	Acinar	Hint2
Cox7a2l	0.571	0.354871228	0.142	0.511970961	0.605	0.613	Acinar	Cox7a2l
Atpif1	0.571	0.352395342	0.142	0.508399013	0.634	0.682	Acinar	Atpif1
Tmem205	0.568	0.525423388	0.136	0.758025716	0.404	0.33	Acinar	Tmem205
Ubl4a	0.567	0.512225304	0.134	0.738984905	0.399	0.317	Acinar	Ubl4a
Rpp21	0.567	0.487320254	0.134	0.703054514	0.332	0.223	Acinar	Rpp21
Gm15500	0.565	0.572059162	0.13	0.825306916	0.415	0.348	Acinar	Gm15500
Mrpl21	0.564	0.504064074	0.128	0.72721074	0.374	0.3	Acinar	Mrpl21
Gadd45gip1	0.564	0.505335909	0.128	0.72904561	0.372	0.293	Acinar	Gadd45gip1
Uqcc2	0.563	0.426114939	0.126	0.614753909	0.491	0.456	Acinar	Uqcc2
Atp5o.1	0.563	0.425926174	0.126	0.614481579	0.589	0.606	Acinar	Atp5o.1
Mrpl12	0.562	0.462189995	0.124	0.666799214	0.433	0.382	Acinar	Mrpl12
Grpel1	0.562	0.513598355	0.124	0.7409658	0.424	0.374	Acinar	Grpel1
Lars2	0.56	0.936772005	0.12	1.351476326	0.303	0.208	Acinar	Lars2
Exosc5	0.56	0.435036459	0.12	0.627624941	0.306	0.206	Acinar	Exosc5
Pfdn1	0.559	0.444101718	0.118	0.640703346	0.423	0.375	Acinar	Pfdn1
Hspa9	0.559	0.524295958	0.118	0.756399179	0.374	0.308	Acinar	Hspa9
Carhsp1	0.559	0.466927743	0.118	0.67363434	0.339	0.257	Acinar	Carhsp1
H13	0.558	0.436773367	0.116	0.63013077	0.441	0.395	Acinar	H13
Rpl31	0.558	0.355893151	0.116	0.513445285	0.564	0.58	Acinar	Rpl31
Timm8b	0.557	0.456826667	0.114	0.659061567	0.371	0.305	Acinar	Timm8b
Tmem234	0.557	0.406048414	0.114	0.585804034	0.524	0.538	Acinar	Tmem234
Llph	0.556	0.409957043	0.112	0.591442992	0.373	0.304	Acinar	Llph
Mrpl54	0.556	0.413657506	0.112	0.596781632	0.459	0.436	Acinar	Mrpl54
Rps28	0.555	0.367529667	0.11	0.530233228	0.571	0.595	Acinar	Rps28
Mrpl34	0.555	0.404205563	0.11	0.583145361	0.406	0.356	Acinar	Mrpl34
Rpl13a	0.555	0.434533918	0.11	0.626899929	0.464	0.437	Acinar	Rpl13a
Mrpl43	0.554	0.458826083	0.108	0.661946114	0.375	0.316	Acinar	Mrpl43
Arl6ip4	0.554	0.454922891	0.108	0.656314998	0.316	0.235	Acinar	Arl6ip4
Mrpl52	0.553	0.349647745	0.106	0.504435068	0.537	0.549	Acinar	Mrpl52
Eif3c	0.551	0.420502925	0.102	0.606657485	0.506	0.546	Acinar	Eif3c
Denr	0.551	0.440984496	0.102	0.636206146	0.354	0.294	Acinar	Denr
Aurkaip1	0.55	0.406946167	0.1	0.587099217	0.476	0.464	Acinar	Aurkaip1
Ppdpf	0.55	0.417593887	0.1	0.602460629	0.367	0.312	Acinar	Ppdpf
Esd	0.549	0.448090663	0.098	0.646458177	0.557	0.624	Acinar	Esd
Emc6	0.549	0.411809453	0.098	0.594115456	0.358	0.298	Acinar	Emc6
Rp9	0.549	0.398402695	0.098	0.574773593	0.303	0.23	Acinar	Rp9
Nxf1	0.548	0.416332912	0.096	0.600641428	0.325	0.26	Acinar	Nxf1
Tcf25	0.548	0.452136345	0.096	0.652294862	0.489	0.495	Acinar	Tcf25
Tpd52l2	0.548	0.429569002	0.096	0.619737069	0.359	0.315	Acinar	Tpd52l2
Uqcr10	0.545	0.350177162	0.09	0.505198856	0.52	0.539	Acinar	Uqcr10
Eif3m	0.545	0.400291704	0.09	0.577498856	0.449	0.438	Acinar	Eif3m
Chchd1	0.544	0.400526994	0.088	0.577838308	0.41	0.388	Acinar	Chchd1
Aup1	0.544	0.382425272	0.088	0.551723044	0.325	0.265	Acinar	Aup1
Polr2f	0.543	0.39052596	0.086	0.563409866	0.44	0.439	Acinar	Polr2f
Arpc5l	0.543	0.389645339	0.086	0.562139398	0.323	0.271	Acinar	Arpc5l
Gm9794	0.542	0.405036182	0.084	0.584343692	0.392	0.363	Acinar	Gm9794
Eif6	0.542	0.408961902	0.084	0.590007308	0.462	0.495	Acinar	Eif6
Metap2	0.541	0.381681901	0.082	0.550650586	0.436	0.43	Acinar	Metap2
Jtb	0.54	0.431390185	0.08	0.622364481	0.366	0.333	Acinar	Jtb
Msrb11	0.539	0.359091692	0.078	0.518059804	0.415	0.379	Acinar	Msrb1
Dph3	0.539	0.361179965	0.078	0.521072544	0.39	0.368	Acinar	Dph3
Sqstm1	0.539	0.412091114	0.078	0.594521806	0.476	0.502	Acinar	Sqstm1
Leprotl1	0.539	0.371766587	0.078	0.536345811	0.335	0.293	Acinar	Leprotl1
Eif3f	0.539	0.399271628	0.078	0.576027198	0.425	0.422	Acinar	Eif3f
Phb2	0.539	0.361692694	0.078	0.521812255	0.458	0.47	Acinar	Phb2
Prdx4	0.538	0.877291453	0.076	1.265664028	0.443	0.447	Acinar	Prdx4
Mea1	0.537	0.362869404	0.074	0.52350989	0.328	0.285	Acinar	Mea1
Glrx3	0.537	0.390277099	0.074	0.563050836	0.411	0.405	Acinar	Glrx3
Fkbp4	0.537	0.375342056	0.074	0.541504124	0.366	0.337	Acinar	Fkbp4
Guk1	0.536	0.409535153	0.072	0.590834334	0.334	0.296	Acinar	Guk1
Nucb2	0.536	0.718698963	0.072	1.03686343	0.32	0.297	Acinar	Nucb2
Serp1	0.534	0.512934795	0.068	0.740008485	0.511	0.53	Acinar	Serp1
Romo1	0.534	0.370979382	0.068	0.535210115	0.393	0.382	Acinar	Romo1
Cisd1	0.533	0.387454751	0.066	0.558979048	0.301	0.257	Acinar	Cisd1
Nars	0.532	0.362706162	0.064	0.523274382	0.341	0.317	Acinar	Nars
Eif3d	0.53	0.370140581	0.06	0.533999981	0.382	0.378	Acinar	Eif3d
Herpud1	0.523	0.606316915	0.046	0.874730406	0.374	0.375	Acinar	Herpud1
Tpt1-ps3	0.52	0.387250332	0.04	0.558684134	0.422	0.449	Acinar	Tpt1-ps3
P4hb	0.481	0.444782094	0.038	0.641684921	0.499	0.603	Acinar	P4hb
Fabp4	0.966	4.174446495	0.932	6.022453256	0.944	0.128	Endothelial	Fabp4
Egfl7	0.938	2.998900266	0.876	4.326498543	0.884	0.043	Endothelial	Egfl7
Ly6c1	0.924	3.047386024	0.848	4.396448704	0.87	0.105	Endothelial	Ly6c1
Emcn	0.914	2.991487743	0.828	4.315804531	0.834	0.013	Endothelial	Emcn
Plvap	0.906	2.846388335	0.812	4.106470335	0.826	0.051	Endothelial	Plvap
Pecam1	0.905	2.63477483	0.81	3.80117658	0.817	0.016	Endothelial	Pecam1
Tm4sf1	0.901	2.481725169	0.802	3.580372594	0.859	0.213	Endothelial	Tm4sf1
Flt1	0.899	3.049753145	0.798	4.399863739	0.804	0.013	Endothelial	Flt1
Mgll	0.894	2.767618664	0.788	3.992829721	0.805	0.058	Endothelial	Mgll
Gpihbp1	0.885	2.875440638	0.77	4.148383949	0.776	0.012	Endothelial	Gpihbp1
Ly6a1	0.872	1.773701259	0.744	2.55891001	0.888	0.376	Endothelial	Ly6a
Kdr	0.87	2.628734683	0.74	3.792462491	0.746	0.016	Endothelial	Kdr
Ctla2a	0.866	2.456421275	0.732	3.543866791	0.76	0.059	Endothelial	Ctla2a
Cavin2	0.864	2.553035455	0.728	3.68325159	0.764	0.114	Endothelial	Cavin2
Esam	0.863	2.29448869	0.726	3.310247455	0.74	0.029	Endothelial	Esam
H2-D1	0.859	1.155288697	0.718	1.666729274	0.937	0.843	Endothelial	H2-D1
Ptprb	0.855	2.503762903	0.71	3.612166324	0.714	0.008	Endothelial	Ptprb
H2-K1	0.847	1.286355821	0.694	1.855819164	0.907	0.766	Endothelial	H2-K1
Ramp2	0.834	1.991324692	0.668	2.872874257	0.729	0.154	Endothelial	Ramp2
Aqp1	0.834	2.542446226	0.668	3.667974561	0.677	0.017	Endothelial	Aqp1
Crip21	0.831	1.538352069	0.662	2.219372901	0.805	0.34	Endothelial	Crip2
Eng	0.828	1.957420243	0.656	2.823960477	0.726	0.18	Endothelial	Eng
Tcim	0.826	2.214295944	0.652	3.194553777	0.704	0.126	Endothelial	Tcim
Cdh5	0.824	2.070958118	0.648	2.987761007	0.652	0.009	Endothelial	Cdh5
Sptbn11	0.819	1.675433586	0.638	2.417139726	0.782	0.413	Endothelial	Sptbn1
Ly6e1	0.814	1.158610121	0.628	1.671521076	0.88	0.652	Endothelial	Ly6e
mt-Rnr2	0.813	1.099068061	0.626	1.585620042	0.932	0.918	Endothelial	mt-Rnr2
Cd811	0.813	1.256166383	0.626	1.812265012	0.856	0.539	Endothelial	Cd81
Adgrf5	0.807	2.014557847	0.614	2.906392616	0.619	0.01	Endothelial	Adgrf5
Gm424181	0.803	0.690886675	0.606	0.99673878	0.993	0.99	Endothelial	Gm42418
Plpp1	0.801	1.917649818	0.602	2.766583882	0.706	0.238	Endothelial	Plpp1
Plpp31	0.799	1.544659973	0.598	2.228473282	0.766	0.311	Endothelial	Plpp3
Adgrl4	0.796	2.005897726	0.592	2.893898702	0.596	0.006	Endothelial	Adgrl4
Igfbp71	0.792	1.676386019	0.584	2.418513797	0.705	0.252	Endothelial	Igfbp7
Ecscr	0.789	1.750428091	0.578	2.525333926	0.622	0.083	Endothelial	Ecscr
B2m	0.788	1.00603912	0.576	1.45140765	0.877	0.735	Endothelial	B2m
Rgcc	0.787	2.041221846	0.574	2.944860635	0.667	0.181	Endothelial	Rgcc
Gng11	0.786	1.610700375	0.572	2.323749443	0.696	0.255	Endothelial	Gng11
Gimap6	0.784	1.72090054	0.568	2.482734676	0.591	0.029	Endothelial	Gimap6
Apold1	0.782	2.022175714	0.564	2.917382874	0.586	0.037	Endothelial	Apold1
AW112010	0.781	1.759477919	0.562	2.538390068	0.638	0.146	Endothelial	AW112010
Cd300lg	0.781	1.901946865	0.562	2.74392931	0.575	0.023	Endothelial	Cd300lg
Calm11	0.778	0.644788713	0.556	0.930233479	0.962	0.934	Endothelial	Calm1
Ifitm31	0.778	0.729270764	0.556	1.052115315	0.975	0.876	Endothelial	Ifitm3
Slc9a3r2	0.776	1.859054701	0.552	2.682048998	0.598	0.091	Endothelial	Slc9a3r2
Cd341	0.776	1.493162353	0.552	2.154177922	0.672	0.208	Endothelial	Cd34
Cd200	0.771	1.739480533	0.542	2.509539938	0.562	0.034	Endothelial	Cd200
Itga1	0.771	1.756024823	0.542	2.533408304	0.577	0.057	Endothelial	Itga1
Cyyr1	0.768	1.783004905	0.536	2.572332334	0.539	0.005	Endothelial	Cyyr1
Tmem252	0.767	2.301681307	0.534	3.320624208	0.539	0.008	Endothelial	Tmem252
Timp3	0.766	1.463735084	0.532	2.111723348	0.686	0.242	Endothelial	Timp3
Tsc22d1	0.763	1.499339558	0.526	2.163089745	0.698	0.336	Endothelial	Tsc22d1
Tcf4	0.76	1.371538488	0.52	1.978711775	0.676	0.314	Endothelial	Tcf4
Col4a11	0.76	1.189214796	0.52	1.715674288	0.742	0.342	Endothelial	Col4a1
Epas1	0.756	1.64535236	0.512	2.373741691	0.548	0.059	Endothelial	Epas1
Ier3	0.756	1.398759327	0.512	2.017983144	0.853	0.684	Endothelial	Ier3
Tinagl1	0.755	1.643479842	0.51	2.371040218	0.563	0.081	Endothelial	Tinagl1
Icam2	0.75	1.602199528	0.5	2.311485314	0.516	0.021	Endothelial	Icam2
Hspb1	0.75	1.850216191	0.5	2.669297724	0.673	0.28	Endothelial	Hspb1
Scarb1	0.75	1.749778374	0.5	2.524396582	0.534	0.057	Endothelial	Scarb1
Rflnb	0.746	1.820217882	0.492	2.626019311	0.517	0.044	Endothelial	Rflnb
Clec14a	0.744	1.725157888	0.488	2.488876729	0.495	0.012	Endothelial	Clec14a
Vamp5	0.743	1.470524429	0.486	2.121518301	0.576	0.163	Endothelial	Vamp5
S1pr1	0.743	1.586918278	0.486	2.28943913	0.505	0.029	Endothelial	S1pr1
Sparcl11	0.738	1.017223444	0.476	1.467543219	0.69	0.289	Endothelial	Sparcl1
Igfbp3	0.737	1.962591145	0.474	2.831420512	0.5	0.041	Endothelial	Igfbp3
Slfn51	0.736	1.518099837	0.472	2.190155106	0.573	0.171	Endothelial	Slfn5
Cav1	0.736	1.528083203	0.472	2.20455806	0.53	0.098	Endothelial	Cav1
Ptma	0.736	0.517135293	0.472	0.746068523	0.962	0.947	Endothelial	Ptma
Iigp1	0.735	2.301916834	0.47	3.320964001	0.497	0.044	Endothelial	Iigp1
Aplp2	0.734	1.206790867	0.468	1.7410312	0.659	0.348	Endothelial	Aplp2
Ece1	0.734	1.410838622	0.468	2.035409884	0.552	0.146	Endothelial	Ece1
Depp1	0.732	2.271902004	0.464	3.277661754	0.485	0.033	Endothelial	Depp1
Myct1	0.731	1.52852377	0.462	2.205193663	0.466	0.005	Endothelial	Myct1
Car4	0.729	1.994572838	0.458	2.877560343	0.466	0.013	Endothelial	Car4
Podxl	0.727	1.574763854	0.454	2.271904003	0.464	0.014	Endothelial	Podxl
Ets1	0.726	1.419455678	0.452	2.047841668	0.505	0.077	Endothelial	Ets1
Kitl	0.722	1.54799793	0.444	2.233288937	0.497	0.087	Endothelial	Kitl
Mmrn2	0.721	1.432107102	0.442	2.066093814	0.448	0.009	Endothelial	Mmrn2
Ehd4	0.721	1.232236974	0.442	1.777742172	0.63	0.3	Endothelial	Ehd4
Clic4	0.72	1.225670257	0.44	1.768268401	0.621	0.323	Endothelial	Clic4
Itm2b1	0.717	0.52383458	0.434	0.755733551	0.95	0.935	Endothelial	Itm2b
Mef2c	0.715	1.221312343	0.43	1.76198126	0.526	0.133	Endothelial	Mef2c
Dlc1	0.715	1.365277491	0.43	1.969679066	0.536	0.185	Endothelial	Dlc1
Malat1	0.714	0.560208926	0.428	0.808210639	0.901	0.939	Endothelial	Malat1
Plscr2	0.714	1.537237564	0.428	2.21776501	0.465	0.061	Endothelial	Plscr2
Thrsp	0.714	1.56512355	0.428	2.257995984	0.432	0.005	Endothelial	Thrsp
Nfib1	0.714	1.223664321	0.428	1.765374447	0.582	0.262	Endothelial	Nfib
Nrp1	0.713	1.319683901	0.426	1.903901419	0.619	0.364	Endothelial	Nrp1
Tie1	0.712	1.385423883	0.424	1.998744166	0.427	0.004	Endothelial	Tie1
Jam2	0.711	1.425955389	0.422	2.057218769	0.453	0.047	Endothelial	Jam2
Msn	0.71	1.02062959	0.42	1.472457248	0.666	0.448	Endothelial	Msn
Eif1	0.709	0.447671246	0.418	0.645853086	0.955	0.968	Endothelial	Eif1
Rbp7	0.709	1.780418864	0.418	2.568601466	0.422	0.005	Endothelial	Rbp7
Klf7	0.708	1.260778839	0.416	1.818919378	0.557	0.239	Endothelial	Klf7
Arhgap29	0.707	1.345407785	0.414	1.941013139	0.486	0.117	Endothelial	Arhgap29
Ddx5	0.706	0.771253181	0.412	1.112683139	0.796	0.728	Endothelial	Ddx5
Col4a21	0.706	1.106723571	0.412	1.596664608	0.61	0.291	Endothelial	Col4a2
Upp1	0.705	1.438468412	0.41	2.075271244	0.437	0.038	Endothelial	Upp1
Snrk	0.705	1.334922114	0.41	1.925885514	0.468	0.085	Endothelial	Snrk
Rnd1	0.702	1.803594479	0.404	2.60203681	0.433	0.042	Endothelial	Rnd1
Ramp3	0.7	1.388934618	0.4	2.003809086	0.423	0.031	Endothelial	Ramp3
Slc43a31	0.7	1.220504461	0.4	1.760815733	0.559	0.243	Endothelial	Slc43a3
Luzp1	0.699	1.25917214	0.398	1.816601402	0.528	0.218	Endothelial	Luzp1
Cd931	0.699	1.102649381	0.398	1.590786794	0.545	0.196	Endothelial	Cd93
App	0.698	0.800192558	0.396	1.154433835	0.734	0.638	Endothelial	App
Lmcd1	0.697	1.355829266	0.394	1.956048158	0.43	0.05	Endothelial	Lmcd1
Pim3	0.696	1.510771577	0.392	2.179582662	0.488	0.148	Endothelial	Pim3
Arhgap31	0.694	1.233962756	0.388	1.780231949	0.47	0.114	Endothelial	Arhgap31
Ltbp41	0.693	1.141312223	0.386	1.646565484	0.499	0.142	Endothelial	Ltbp4
Id1	0.693	1.665631896	0.386	2.402998876	0.444	0.084	Endothelial	Id1
Lims2	0.692	1.304935353	0.384	1.882623762	0.413	0.041	Endothelial	Lims2
Crim1	0.692	1.273048922	0.384	1.836621367	0.413	0.041	Endothelial	Crim1
Pltp	0.692	1.202322535	0.384	1.734584758	0.543	0.225	Endothelial	Pltp
Rhoc1	0.69	0.991618113	0.38	1.430602534	0.663	0.455	Endothelial	Rhoc
Adamts11	0.689	1.323073004	0.378	1.908790862	0.554	0.276	Endothelial	Adamts1
Tmem88	0.689	1.231018037	0.378	1.775983617	0.425	0.065	Endothelial	Tmem88
Cdc42ep3	0.688	1.422080371	0.376	2.051628298	0.423	0.065	Endothelial	Cdc42ep3
Fmo21	0.688	1.021886161	0.376	1.474270097	0.503	0.144	Endothelial	Fmo2
Ubc	0.687	0.50667466	0.374	0.73097702	0.875	0.845	Endothelial	Ubc
Clic5	0.686	1.323033	0.372	1.908733148	0.375	0.006	Endothelial	Clic5
Bcr	0.686	1.467969871	0.372	2.117832854	0.44	0.094	Endothelial	Bcr
H2-Q7	0.685	1.19824681	0.37	1.72870473	0.422	0.064	Endothelial	H2-Q7
Acvrl1	0.685	1.170102256	0.37	1.688100722	0.507	0.215	Endothelial	Acvrl1
1-Jun	0.684	0.741944436	0.368	1.070399558	0.823	0.667	Endothelial	Jun
4931406P16Rik	0.683	1.181723564	0.366	1.704866726	0.431	0.096	Endothelial	4931406P16Rik
Fam167b	0.683	1.340062961	0.366	1.933302188	0.37	0.006	Endothelial	Fam167b
H2-Q4	0.682	1.225213182	0.364	1.767608981	0.467	0.148	Endothelial	H2-Q4
Btnl9	0.682	1.439094945	0.364	2.07617514	0.367	0.004	Endothelial	Btnl9
Rdx	0.681	1.128813954	0.362	1.628534294	0.531	0.276	Endothelial	Rdx
Meox1	0.68	1.239604156	0.36	1.788370768	0.377	0.022	Endothelial	Meox1
Ifitm21	0.679	0.547495108	0.358	0.789868477	0.882	0.806	Endothelial	Ifitm2
Ushbp1	0.677	1.190128419	0.354	1.716992368	0.356	0.004	Endothelial	Ushbp1
H2-T23	0.676	1.146880926	0.352	1.654599424	0.46	0.153	Endothelial	H2-T23
Irf1	0.676	1.365682587	0.352	1.970263495	0.486	0.192	Endothelial	Irf1
Thbd1	0.676	1.100278011	0.352	1.58736563	0.486	0.182	Endothelial	Thbd
2810025M15Rik	0.676	1.143565158	0.352	1.649815783	0.447	0.138	Endothelial	2810025M15Rik
Bst21	0.675	0.80608895	0.35	1.16294053	0.688	0.552	Endothelial	Bst2
Nedd9	0.674	1.185878387	0.348	1.710860868	0.405	0.078	Endothelial	Nedd9
Ldb2	0.674	1.178168902	0.348	1.699738432	0.373	0.033	Endothelial	Ldb2
Plk2	0.673	1.125928775	0.346	1.62437186	0.487	0.195	Endothelial	Plk2
Cd36	0.672	1.245980194	0.344	1.797569446	0.42	0.096	Endothelial	Cd36
Tnfsf10	0.67	1.189754133	0.34	1.716452388	0.345	0.007	Endothelial	Tnfsf10
Kctd12b	0.669	1.253099144	0.338	1.807839921	0.362	0.032	Endothelial	Kctd12b
Fermt21	0.667	0.860751021	0.334	1.241801229	0.585	0.349	Endothelial	Fermt2
Utrn	0.667	1.083078403	0.334	1.562551842	0.43	0.136	Endothelial	Utrn
Zfp36	0.667	0.806783187	0.334	1.163942104	0.732	0.636	Endothelial	Zfp36
BC028528	0.667	1.180160587	0.334	1.702611826	0.392	0.079	Endothelial	BC028528
Cmtm8	0.666	1.131435104	0.332	1.632315813	0.371	0.05	Endothelial	Cmtm8
Abcg2	0.666	1.157061125	0.332	1.669286347	0.375	0.061	Endothelial	Abcg2
Bcam	0.663	1.051018769	0.326	1.516299566	0.388	0.074	Endothelial	Bcam
Ednrb	0.662	0.919193171	0.324	1.326115429	0.415	0.095	Endothelial	Ednrb
Gimap4	0.662	1.106440274	0.324	1.596255896	0.335	0.01	Endothelial	Gimap4
Bmpr2	0.662	1.093220587	0.324	1.57718392	0.415	0.13	Endothelial	Bmpr2
Rasgrp3	0.661	1.076870101	0.322	1.553595155	0.333	0.013	Endothelial	Rasgrp3
Cdkn1a1	0.661	0.839860122	0.322	1.211662033	0.708	0.6	Endothelial	Cdkn1a
Ndrg1	0.661	1.004602214	0.322	1.449334633	0.488	0.231	Endothelial	Ndrg1
Gnai2	0.661	0.606635306	0.322	0.875189747	0.786	0.76	Endothelial	Gnai2
Tek	0.661	1.098079039	0.322	1.584193185	0.336	0.019	Endothelial	Tek
F11r	0.661	0.934898917	0.322	1.348774032	0.42	0.116	Endothelial	F11r
mt-Cytb	0.66	0.401986904	0.32	0.579944513	0.917	0.916	Endothelial	mt-Cytb
mt-Rnr1	0.66	0.775288969	0.32	1.118505551	0.661	0.518	Endothelial	mt-Rnr1
Plcb1	0.66	1.113064553	0.32	1.605812711	0.341	0.027	Endothelial	Plcb1
Pdlim1	0.659	1.213656261	0.318	1.750935869	0.458	0.202	Endothelial	Pdlim1
Gpr146	0.658	1.081972091	0.316	1.56095577	0.357	0.051	Endothelial	Gpr146
Fkbp1a	0.657	0.74225562	0.314	1.070848502	0.689	0.587	Endothelial	Fkbp1a
Notch1	0.655	1.019918305	0.31	1.471431081	0.362	0.068	Endothelial	Notch1
Fli1	0.654	0.965009212	0.308	1.392214004	0.369	0.072	Endothelial	Fli1
Atf3	0.654	0.596425054	0.308	0.860459468	0.741	0.623	Endothelial	Atf3
Prex2	0.654	1.075231971	0.308	1.551231833	0.336	0.035	Endothelial	Prex2
Atrx	0.653	0.933245964	0.306	1.346389325	0.533	0.351	Endothelial	Atrx
Slc6a6	0.653	1.174660288	0.306	1.694676572	0.475	0.241	Endothelial	Slc6a6
Itga6	0.653	1.017412626	0.306	1.46781615	0.383	0.099	Endothelial	Itga6
Prss231	0.652	0.836128687	0.304	1.20627871	0.505	0.258	Endothelial	Prss23
Rasip1	0.652	1.08393386	0.304	1.563786004	0.312	0.009	Endothelial	Rasip1
Nostrin	0.652	1.067048476	0.304	1.539425545	0.329	0.031	Endothelial	Nostrin
Elk3	0.651	0.997993118	0.302	1.439799722	0.364	0.077	Endothelial	Elk3
Akap121	0.651	1.374339544	0.302	1.982752845	0.448	0.201	Endothelial	Akap12
Gm8995	0.651	1.153721808	0.302	1.664468731	0.367	0.075	Endothelial	Gm8995
Cxcl121	0.651	1.209056611	0.302	1.744299977	0.486	0.254	Endothelial	Cxcl12
Bhlhe40	0.651	1.010672786	0.302	1.458092617	0.513	0.311	Endothelial	Bhlhe40
Sgk1	0.65	1.0805303	0.3	1.558875705	0.501	0.292	Endothelial	Sgk1
Palmd	0.65	1.029592113	0.3	1.485387435	0.347	0.058	Endothelial	Palmd
Rtl8a	0.649	1.121206033	0.298	1.617558384	0.365	0.09	Endothelial	Rtl8a
Uaca	0.649	1.089264	0.298	1.571475771	0.353	0.076	Endothelial	Uaca
Clec1a	0.649	1.047525865	0.298	1.51126037	0.309	0.014	Endothelial	Clec1a
Btg2	0.648	0.60220875	0.296	0.868803577	0.734	0.621	Endothelial	Btg2
Mfge81	0.647	0.682248688	0.294	0.984276799	0.525	0.304	Endothelial	Mfge8
Fgd5	0.647	0.993219961	0.294	1.432913513	0.317	0.03	Endothelial	Fgd5
Lrrc8c	0.647	1.010368441	0.294	1.457653539	0.339	0.057	Endothelial	Lrrc8c
Tshz21	0.647	0.82324435	0.294	1.187690541	0.53	0.315	Endothelial	Tshz2
H2-Q6	0.646	1.035400458	0.292	1.493767106	0.316	0.026	Endothelial	H2-Q6
Syne1	0.645	1.048831278	0.29	1.513143683	0.37	0.109	Endothelial	Syne1
Wasf2	0.645	0.768766936	0.29	1.109096246	0.583	0.455	Endothelial	Wasf2
Egr11	0.644	0.577902602	0.288	0.833737218	0.675	0.499	Endothelial	Egr1
Tspan13	0.644	0.923006409	0.288	1.331616769	0.35	0.071	Endothelial	Tspan13
Bnip2	0.644	0.864957807	0.288	1.247870339	0.518	0.333	Endothelial	Bnip2
Apbb2	0.643	1.021083279	0.286	1.473111783	0.364	0.106	Endothelial	Apbb2
Isg15	0.643	1.185542394	0.286	1.710376132	0.442	0.201	Endothelial	Isg15
Mndal	0.643	0.951185957	0.286	1.372271264	0.418	0.173	Endothelial	Mndal
Junb1	0.642	0.430375652	0.284	0.620900819	0.877	0.876	Endothelial	Junb
Cd151	0.642	0.915132684	0.284	1.320257385	0.459	0.243	Endothelial	Cd151
Clec2d	0.642	1.019357169	0.284	1.470621532	0.367	0.107	Endothelial	Clec2d
Gja1	0.641	1.068434629	0.282	1.541425341	0.402	0.164	Endothelial	Gja1
Serinc3	0.641	0.90150567	0.282	1.300597759	0.47	0.251	Endothelial	Serinc3
Laptm4a1	0.639	0.53302477	0.278	0.768992192	0.71	0.622	Endothelial	Laptm4a
Jam3	0.639	1.057424971	0.278	1.525541761	0.334	0.077	Endothelial	Jam3
9930111J21Rik2	0.637	1.068238121	0.274	1.54114184	0.302	0.032	Endothelial	9930111J21Rik2
Ier21	0.637	0.62256349	0.274	0.898169259	0.707	0.619	Endothelial	Ier2
Ablim1	0.636	0.960875094	0.272	1.386249733	0.359	0.111	Endothelial	Ablim1
Rsad2	0.636	1.090086119	0.272	1.572661837	0.317	0.049	Endothelial	Rsad2
Nrp2	0.634	0.950285954	0.268	1.370972833	0.357	0.107	Endothelial	Nrp2
Ppp1r2	0.633	0.921857168	0.266	1.329958765	0.462	0.281	Endothelial	Ppp1r2
Hspa1a	0.632	1.054086358	0.264	1.520725161	0.53	0.336	Endothelial	Hspa1a
Entpd1	0.631	0.95622023	0.262	1.379534184	0.34	0.091	Endothelial	Entpd1
Ifi35	0.631	0.922975547	0.262	1.331572244	0.396	0.181	Endothelial	Ifi35
Gbp7	0.631	0.956257994	0.262	1.379588666	0.311	0.059	Endothelial	Gbp7
Tnfaip1	0.63	0.896738934	0.26	1.293720813	0.388	0.172	Endothelial	Tnfaip1
Lrrc32	0.628	1.013493998	0.256	1.462162765	0.342	0.112	Endothelial	Lrrc32
Wwtr1	0.628	0.889271079	0.256	1.282946975	0.394	0.185	Endothelial	Wwtr1
Anp32a	0.627	0.751861689	0.254	1.08470713	0.527	0.397	Endothelial	Anp32a
Macf1	0.627	0.842800231	0.254	1.215903713	0.461	0.286	Endothelial	Macf1
Ifi2031	0.627	0.845220243	0.254	1.219395053	0.394	0.171	Endothelial	Ifi203
Cdc42ep2	0.626	0.928266214	0.252	1.339205064	0.344	0.114	Endothelial	Cdc42ep2
Myl12a	0.626	0.483001056	0.252	0.696823228	0.721	0.692	Endothelial	Myl12a
Gngt21	0.626	0.673717213	0.252	0.971968482	0.478	0.271	Endothelial	Gngt2
mt-Nd2	0.623	0.467225053	0.246	0.674063266	0.76	0.769	Endothelial	mt-Nd2
Rai14	0.623	0.836362077	0.246	1.206615421	0.301	0.064	Endothelial	Rai14
Anxa3	0.621	0.624905708	0.242	0.901548366	0.535	0.385	Endothelial	Anxa3
Mast4	0.62	0.927579828	0.24	1.338214818	0.331	0.118	Endothelial	Mast4
Ebf11	0.62	0.664577488	0.24	0.958782646	0.456	0.26	Endothelial	Ebf1
Pitpnc1	0.618	0.803876335	0.236	1.159748402	0.311	0.088	Endothelial	Pitpnc1
mt-Nd4	0.617	0.363566209	0.234	0.524515167	0.812	0.836	Endothelial	mt-Nd4
Fez2	0.617	0.818687453	0.234	1.181116328	0.337	0.128	Endothelial	Fez2
Socs31	0.617	0.71148289	0.234	1.026452838	0.62	0.531	Endothelial	Socs3
Ctnnb1	0.617	0.75162032	0.234	1.084358908	0.464	0.314	Endothelial	Ctnnb1
Txnip	0.616	0.810682245	0.232	1.169567255	0.405	0.207	Endothelial	Txnip
AC160336.11	0.615	0.848811295	0.23	1.224575846	0.423	0.252	Endothelial	AC160336.1
Swap70	0.615	0.790868054	0.23	1.140981419	0.322	0.111	Endothelial	Swap70
Rab11a	0.613	0.682726358	0.226	0.984965931	0.531	0.422	Endothelial	Rab11a
Tmem176b	0.613	0.384421868	0.226	0.554603523	0.619	0.424	Endothelial	Tmem176b
Vwa11	0.613	0.859224314	0.226	1.239598657	0.309	0.093	Endothelial	Vwa1
Tmod3	0.612	0.806227023	0.224	1.163139728	0.415	0.256	Endothelial	Tmod3
Itpkb	0.612	0.770431838	0.224	1.111498191	0.326	0.119	Endothelial	Itpkb
Mapk3	0.611	0.748856299	0.222	1.080371269	0.445	0.3	Endothelial	Mapk3
Ctnna1	0.609	0.732239651	0.218	1.056398513	0.416	0.26	Endothelial	Ctnna1
Sbds	0.609	0.765273729	0.218	1.104056614	0.442	0.305	Endothelial	Sbds
Sptan1	0.609	0.778426769	0.218	1.123032439	0.361	0.183	Endothelial	Sptan1
Arhgef12	0.608	0.75711865	0.216	1.092291322	0.354	0.172	Endothelial	Arhgef12
Sp100	0.608	0.773533747	0.216	1.115973301	0.318	0.121	Endothelial	Sp100
Psmb8	0.607	0.556977137	0.214	0.803548153	0.564	0.476	Endothelial	Psmb8
Mat2a	0.607	0.70714585	0.214	1.02019581	0.443	0.294	Endothelial	Mat2a
Rbm39	0.607	0.455547773	0.214	0.657216513	0.688	0.7	Endothelial	Rbm39
Vgll4	0.606	0.786455168	0.212	1.134614971	0.352	0.176	Endothelial	Vgll4
Elf1	0.604	0.737323573	0.208	1.063733062	0.354	0.183	Endothelial	Elf1
Actn4	0.604	0.662205983	0.208	0.955361288	0.434	0.293	Endothelial	Actn4
Sertad1	0.604	0.701268229	0.208	1.011716196	0.451	0.318	Endothelial	Sertad1
Ppfibp1	0.604	0.811808376	0.208	1.171191919	0.329	0.155	Endothelial	Ppfibp1
Id31	0.604	0.595726777	0.208	0.859452066	0.573	0.454	Endothelial	Id3
Dnaja1	0.604	0.636791443	0.208	0.918695856	0.531	0.445	Endothelial	Dnaja1
Gnas	0.604	0.505215815	0.208	0.72887235	0.603	0.562	Endothelial	Gnas
Tpm4	0.602	0.557938818	0.204	0.804935566	0.578	0.481	Endothelial	Tpm4
Psme1	0.601	0.55938362	0.202	0.807019975	0.564	0.502	Endothelial	Psme1
Fbln21	0.601	0.450277669	0.202	0.64961336	0.519	0.334	Endothelial	Fbln2
Taf7	0.6	0.762014098	0.2	1.099353961	0.329	0.158	Endothelial	Taf7
Fus	0.6	0.631745334	0.2	0.911415861	0.527	0.455	Endothelial	Fus
Tpm3	0.6	0.482967996	0.2	0.696775533	0.638	0.638	Endothelial	Tpm3
Tmem59	0.599	0.52711846	0.198	0.760471188	0.604	0.579	Endothelial	Tmem59
Tcn2	0.598	0.708913683	0.196	1.022746255	0.381	0.227	Endothelial	Tcn2
Cd9	0.598	0.714778257	0.196	1.031207046	0.506	0.394	Endothelial	Cd9
Cavin11	0.597	0.713417248	0.194	1.029243525	0.356	0.199	Endothelial	Cavin1
Myo1c	0.597	0.716560663	0.194	1.033778515	0.324	0.161	Endothelial	Myo1c
Sbno2	0.596	0.707399559	0.192	1.020561836	0.382	0.23	Endothelial	Sbno2
Cavin31	0.596	0.649337388	0.192	0.936795829	0.433	0.282	Endothelial	Cavin3
Kmt2e	0.596	0.653087328	0.192	0.942205849	0.42	0.289	Endothelial	Kmt2e
Nr3c11	0.593	0.647005592	0.186	0.933431759	0.391	0.258	Endothelial	Nr3c1
Zfp36l1	0.593	0.435288058	0.186	0.627987922	0.589	0.533	Endothelial	Zfp36l1
Tap2	0.592	0.6862586	0.184	0.990061879	0.311	0.154	Endothelial	Tap2
Tpst2	0.592	0.676430432	0.184	0.97588283	0.349	0.203	Endothelial	Tpst2
Hnrnpa2b1	0.591	0.433288985	0.182	0.62510387	0.668	0.688	Endothelial	Hnrnpa2b1
Tmed5	0.591	0.622983491	0.182	0.898775193	0.439	0.332	Endothelial	Tmed5
Rbms1	0.591	0.638263507	0.182	0.920819596	0.46	0.37	Endothelial	Rbms1
Pttg1	0.59	0.680989557	0.18	0.982460257	0.341	0.196	Endothelial	Pttg1
Cd24a1	0.59	0.665451734	0.18	0.960043916	0.357	0.192	Endothelial	Cd24a
Psmb9	0.589	0.596695874	0.178	0.860850178	0.339	0.187	Endothelial	Psmb9
Slc38a2	0.589	0.630995879	0.178	0.910334626	0.436	0.331	Endothelial	Slc38a2
Hspg21	0.589	0.617584958	0.178	0.890986756	0.391	0.258	Endothelial	Hspg2
S100a131	0.589	0.51802306	0.178	0.747349299	0.58	0.533	Endothelial	S100a13
Ets2	0.585	0.5929826	0.17	0.855493057	0.389	0.257	Endothelial	Ets2
Cd47	0.584	0.46115527	0.168	0.665306421	0.587	0.578	Endothelial	Cd47
Reep3	0.584	0.59574201	0.168	0.859474044	0.353	0.227	Endothelial	Reep3
Ehd21	0.584	0.647279286	0.168	0.933826615	0.316	0.178	Endothelial	Ehd2
Emp2	0.583	0.759065948	0.166	1.095100679	0.304	0.167	Endothelial	Emp2
Asap1	0.583	0.628160183	0.166	0.906243582	0.311	0.171	Endothelial	Asap1
Lars21	0.583	0.793025336	0.166	1.144093719	0.342	0.205	Endothelial	Lars2
Tmem176a	0.583	0.421270949	0.166	0.607765509	0.494	0.356	Endothelial	Tmem176a
Adam15	0.583	0.627762614	0.166	0.905670009	0.347	0.212	Endothelial	Adam15
Tns1	0.583	0.60188066	0.166	0.868330243	0.316	0.175	Endothelial	Tns1
Foxp1	0.581	0.606118384	0.162	0.874443987	0.384	0.277	Endothelial	Foxp1
Arid5a	0.579	0.67165793	0.158	0.968997565	0.316	0.188	Endothelial	Arid5a
Smc1a	0.578	0.566917584	0.156	0.817889187	0.446	0.376	Endothelial	Smc1a
Cox7a2l1	0.577	0.428911351	0.154	0.61878828	0.607	0.613	Endothelial	Cox7a2l
Cnn3	0.577	0.602978613	0.154	0.869914255	0.364	0.255	Endothelial	Cnn3
Il6st1	0.576	0.664273618	0.152	0.958344255	0.32	0.206	Endothelial	Il6st
Tut7	0.576	0.574448056	0.152	0.828753362	0.342	0.23	Endothelial	Tut7
Tapbp	0.575	0.589685727	0.15	0.850736674	0.38	0.288	Endothelial	Tapbp
Pde4b	0.574	0.551075174	0.148	0.79503342	0.359	0.244	Endothelial	Pde4b
Gas6	0.572	0.417635724	0.144	0.602520988	0.382	0.268	Endothelial	Gas6
Cnbp	0.572	0.405899421	0.144	0.585589082	0.59	0.598	Endothelial	Cnbp
Cyr611	0.572	0.378343064	0.144	0.545833663	0.42	0.301	Endothelial	Cyr61
Tubb4b	0.571	0.499822304	0.142	0.721091159	0.484	0.423	Endothelial	Tubb4b
Cltb	0.57	0.570334606	0.14	0.822818907	0.419	0.354	Endothelial	Cltb
Ccnd1	0.57	0.359350946	0.14	0.518433828	0.335	0.207	Endothelial	Ccnd1
Anxa7	0.569	0.556290905	0.138	0.80255813	0.352	0.262	Endothelial	Anxa7
Mef2a	0.569	0.490157856	0.138	0.707148309	0.336	0.23	Endothelial	Mef2a
Qk	0.568	0.512219863	0.136	0.738977056	0.317	0.213	Endothelial	Qk
Ppp1r12a	0.568	0.52320893	0.136	0.754830929	0.347	0.256	Endothelial	Ppp1r12a
Arid5b	0.568	0.61200265	0.136	0.882933189	0.404	0.337	Endothelial	Arid5b
Myl12b	0.567	0.552781544	0.134	0.797495192	0.305	0.197	Endothelial	Myl12b
Prpf4b	0.566	0.557218455	0.132	0.803896301	0.315	0.216	Endothelial	Prpf4b
Pttg1ip	0.566	0.554119576	0.132	0.799425564	0.382	0.309	Endothelial	Pttg1ip
Rsrc2	0.566	0.543262276	0.132	0.783761791	0.407	0.342	Endothelial	Rsrc2
Prrc2c	0.565	0.455166368	0.13	0.656666262	0.49	0.471	Endothelial	Prrc2c
Ppp1r10	0.563	0.586974411	0.126	0.846825073	0.304	0.208	Endothelial	Ppp1r10
Myh9	0.563	0.509729281	0.126	0.735383906	0.432	0.38	Endothelial	Myh9
Degs1	0.562	0.492619087	0.124	0.710699115	0.396	0.329	Endothelial	Degs1
Ddah21	0.561	0.486134666	0.122	0.701344072	0.356	0.27	Endothelial	Ddah2
Sypl	0.56	0.545864679	0.12	0.787516266	0.352	0.282	Endothelial	Sypl
Col15a11	0.56	0.397963595	0.12	0.574140105	0.357	0.253	Endothelial	Col15a1
Sod1	0.559	0.523747156	0.118	0.755607425	0.301	0.216	Endothelial	Sod1
Snu13	0.559	0.517140071	0.118	0.746075415	0.426	0.39	Endothelial	Snu13
Ralb	0.559	0.523433406	0.118	0.755154779	0.333	0.256	Endothelial	Ralb
Ddx50	0.558	0.491567874	0.116	0.709182535	0.368	0.306	Endothelial	Ddx50
Ash1l	0.558	0.485034363	0.116	0.69975667	0.302	0.217	Endothelial	Ash1l
Rock1	0.557	0.453808778	0.114	0.654707674	0.379	0.322	Endothelial	Rock1
Kif5b	0.557	0.443598266	0.114	0.639977018	0.472	0.456	Endothelial	Kif5b
Gabarapl2	0.557	0.45156864	0.114	0.651475838	0.442	0.408	Endothelial	Gabarapl2
Rap1a	0.557	0.463780586	0.114	0.669093951	0.449	0.424	Endothelial	Rap1a
Top1	0.557	0.412840434	0.114	0.595602847	0.538	0.547	Endothelial	Top1
Hnrnpf	0.556	0.414199666	0.112	0.597563803	0.533	0.553	Endothelial	Hnrnpf
Tgm21	0.556	0.430269949	0.112	0.620748321	0.321	0.236	Endothelial	Tgm2
Rras1	0.554	0.527173376	0.108	0.760550415	0.339	0.28	Endothelial	Rras
Pea15a	0.552	0.485007797	0.104	0.699718343	0.312	0.242	Endothelial	Pea15a
Cyb5r3	0.551	0.525339767	0.102	0.757905076	0.426	0.401	Endothelial	Cyb5r3
Spop	0.551	0.475177225	0.102	0.685535826	0.359	0.308	Endothelial	Spop
Rock2	0.55	0.456735643	0.1	0.658930247	0.312	0.249	Endothelial	Rock2
Jund	0.55	0.390602923	0.1	0.5635209	0.384	0.332	Endothelial	Jund
Srsf7	0.549	0.406105658	0.098	0.585886619	0.46	0.455	Endothelial	Srsf7
Son	0.549	0.373144471	0.098	0.538333678	0.515	0.531	Endothelial	Son
Tra2b	0.549	0.411087377	0.098	0.593073721	0.403	0.37	Endothelial	Tra2b
Ddx3x	0.548	0.417008522	0.096	0.601616126	0.355	0.306	Endothelial	Ddx3x
Nipbl	0.548	0.421806255	0.096	0.608537792	0.339	0.291	Endothelial	Nipbl
Atf4	0.547	0.403780963	0.094	0.582532793	0.492	0.5	Endothelial	Atf4
Dnajc8	0.547	0.453662312	0.094	0.654496368	0.338	0.287	Endothelial	Dnajc8
Tgoln1	0.546	0.454968982	0.092	0.656381494	0.355	0.318	Endothelial	Tgoln1
Hmg20b	0.545	0.448373061	0.09	0.646865592	0.32	0.274	Endothelial	Hmg20b
Tmem30a	0.545	0.473068867	0.09	0.682494109	0.309	0.258	Endothelial	Tmem30a
Eva1b1	0.545	0.423110874	0.09	0.610419959	0.342	0.286	Endothelial	Eva1b
Eif4a2	0.544	0.391305888	0.088	0.564535064	0.339	0.284	Endothelial	Eif4a2
Ywhaz	0.544	0.396112301	0.088	0.571469252	0.412	0.393	Endothelial	Ywhaz
Tnfrsf1a1	0.543	0.410289477	0.086	0.591922593	0.425	0.407	Endothelial	Tnfrsf1a
Sat11	0.542	0.362424943	0.084	0.522868667	0.556	0.595	Endothelial	Sat1
Rassf1	0.542	0.402095066	0.084	0.580100558	0.339	0.299	Endothelial	Rassf1
Syf2	0.542	0.445724751	0.084	0.643044889	0.345	0.311	Endothelial	Syf2
Arl6ip5	0.541	0.451506176	0.082	0.651385722	0.318	0.278	Endothelial	Arl6ip5
Fosl2	0.541	0.407300887	0.082	0.58761097	0.338	0.298	Endothelial	Fosl2
Smpdl3a1	0.54	0.346963424	0.08	0.500562411	0.334	0.282	Endothelial	Smpdl3a
Rsrp1	0.54	0.4310624	0.08	0.621891586	0.342	0.309	Endothelial	Rsrp1
Nop53	0.539	0.375524756	0.078	0.541767704	0.373	0.346	Endothelial	Nop53
Clk1	0.539	0.388316687	0.078	0.560222559	0.314	0.272	Endothelial	Clk1
Hpcal1	0.538	0.42918394	0.076	0.619181542	0.309	0.271	Endothelial	Hpcal1
Sh3glb1	0.538	0.358263976	0.076	0.516865661	0.47	0.485	Endothelial	Sh3glb1
Dnttip2	0.537	0.439799522	0.074	0.634496589	0.306	0.271	Endothelial	Dnttip2
Slc50a11	0.537	0.438895548	0.074	0.63319243	0.372	0.363	Endothelial	Slc50a1
Tor1aip1	0.534	0.388788063	0.068	0.560902611	0.317	0.285	Endothelial	Tor1aip1
Sh3bgrl	0.532	0.366757745	0.064	0.52911958	0.373	0.364	Endothelial	Sh3bgrl
Gnb1	0.532	0.371314214	0.064	0.535693175	0.348	0.334	Endothelial	Gnb1
Chmp5	0.532	0.394491857	0.064	0.569131446	0.341	0.328	Endothelial	Chmp5
Fubp1	0.532	0.395643956	0.064	0.570793574	0.312	0.29	Endothelial	Fubp1
Leprot	0.53	0.427543709	0.06	0.616815189	0.312	0.296	Endothelial	Leprot
Emp11	0.529	0.47914795	0.058	0.691264371	0.393	0.397	Endothelial	Emp1
Higd2a	0.525	0.358534612	0.05	0.517256107	0.329	0.324	Endothelial	Higd2a
Mapre1	0.522	0.350348993	0.044	0.505446755	0.39	0.415	Endothelial	Mapre1
Glul	0.491	0.400298472	0.018	0.57750862	0.253	0.306	Endothelial	Glul
Cd521	0.885	1.565485132	0.77	2.258517637	0.948	0.304	Monocyte	Cd52
Tmsb4x1	0.851	0.818764752	0.702	1.181227848	1	0.979	Monocyte	Tmsb4x
Tgfbi1	0.848	1.627555583	0.696	2.348066368	0.853	0.257	Monocyte	Tgfbi
Fcer1g1	0.845	1.119392539	0.69	1.614942065	0.991	0.376	Monocyte	Fcer1g
Tyrobp1	0.841	1.107924798	0.682	1.598397612	0.988	0.368	Monocyte	Tyrobp
Srgn1	0.837	1.175737627	0.674	1.696230844	0.957	0.438	Monocyte	Srgn
Actb1	0.836	0.634165424	0.672	0.914907312	1	0.981	Monocyte	Actb
Cd141	0.835	1.406057802	0.67	2.028512618	0.9	0.36	Monocyte	Cd14
Coro1a1	0.834	1.332443762	0.668	1.922310008	0.856	0.258	Monocyte	Coro1a
Ctsc1	0.831	1.262927662	0.662	1.822019474	0.878	0.391	Monocyte	Ctsc
Ccl6	0.83	1.185939407	0.66	1.710948902	0.893	0.283	Monocyte	Ccl6
Alox5ap1	0.825	1.117442025	0.65	1.612128068	0.911	0.319	Monocyte	Alox5ap
Cxcl21	0.822	1.283743247	0.644	1.852050016	0.928	0.438	Monocyte	Cxcl2
Lyz21	0.816	0.933194517	0.632	1.346315102	0.988	0.414	Monocyte	Lyz2
Ms4a6c1	0.812	1.192514949	0.624	1.720435403	0.829	0.252	Monocyte	Ms4a6c
Cyba1	0.808	0.802712687	0.616	1.158069612	0.983	0.781	Monocyte	Cyba
Il1b1	0.805	1.913204946	0.61	2.760171288	0.766	0.221	Monocyte	Il1b
Slfn21	0.802	1.251559458	0.604	1.805618623	0.817	0.289	Monocyte	Slfn2
Ifi301	0.795	0.952030184	0.59	1.373489226	0.882	0.491	Monocyte	Ifi30
Fxyd51	0.795	0.916572663	0.59	1.322334835	0.905	0.573	Monocyte	Fxyd5
Ccl9	0.793	1.261318918	0.586	1.819698548	0.765	0.215	Monocyte	Ccl9
Gpx11	0.79	0.747147583	0.58	1.077906112	0.964	0.783	Monocyte	Gpx1
Arhgdib1	0.789	0.990395941	0.578	1.428839313	0.847	0.344	Monocyte	Arhgdib
S100a41	0.789	1.139850849	0.578	1.644457167	0.792	0.314	Monocyte	S100a4
Ctss1	0.783	0.744076086	0.566	1.073474879	0.934	0.334	Monocyte	Ctss
Cotl11	0.777	0.851197152	0.554	1.228017911	0.881	0.466	Monocyte	Cotl1
Clec4e	0.776	1.510056184	0.552	2.178550568	0.657	0.141	Monocyte	Clec4e
Nfkbia1	0.775	0.777852278	0.55	1.122203624	0.963	0.796	Monocyte	Nfkbia
Lgals31	0.77	0.651308723	0.54	0.939639864	0.933	0.443	Monocyte	Lgals3
Sh3bgrl31	0.765	0.599496207	0.53	0.864890205	0.974	0.816	Monocyte	Sh3bgrl3
Arpc1b1	0.763	0.608320434	0.526	0.877620873	0.967	0.831	Monocyte	Arpc1b
Cfp1	0.76	1.011562681	0.52	1.459376463	0.716	0.225	Monocyte	Cfp
Pfn11	0.758	0.570328921	0.516	0.822810707	0.967	0.859	Monocyte	Pfn1
Laptm51	0.757	0.845810882	0.514	1.220247165	0.795	0.294	Monocyte	Laptm5
Fn11	0.75	1.072989794	0.5	1.547997054	0.746	0.34	Monocyte	Fn1
Lgmn1	0.748	0.700161769	0.496	1.010119911	0.884	0.444	Monocyte	Lgmn
Arpc21	0.747	0.614967537	0.494	0.887210616	0.922	0.773	Monocyte	Arpc2
Clta1	0.746	0.613081255	0.492	0.884489287	0.931	0.782	Monocyte	Clta
Ms4a6d1	0.743	0.96844671	0.486	1.397173266	0.687	0.222	Monocyte	Ms4a6d
Fau	0.742	0.393830363	0.484	0.568177112	0.994	0.976	Monocyte	Fau
Pkm1	0.738	0.685559042	0.476	0.989052629	0.909	0.694	Monocyte	Pkm
Ptpn181	0.735	0.804083679	0.47	1.160047537	0.751	0.321	Monocyte	Ptpn18
Psap1	0.733	0.444835703	0.466	0.641762263	0.962	0.787	Monocyte	Psap
Ucp21	0.733	0.779177324	0.466	1.124115261	0.771	0.384	Monocyte	Ucp2
H3f3a	0.733	0.524474728	0.466	0.756657089	0.962	0.877	Monocyte	H3f3a
Chil3	0.732	2.091124443	0.464	3.016854863	0.539	0.108	Monocyte	Chil3
Spi11	0.732	0.875371622	0.464	1.262894299	0.676	0.231	Monocyte	Spi1
Cd681	0.731	0.643332663	0.462	0.928132842	0.809	0.306	Monocyte	Cd68
Aif11	0.729	0.915657976	0.458	1.321015221	0.667	0.225	Monocyte	Aif1
Capg1	0.727	0.691143989	0.454	0.997110006	0.835	0.582	Monocyte	Capg
Atp6v0c1	0.726	0.541568935	0.452	0.781318816	0.934	0.809	Monocyte	Atp6v0c
Fth11	0.722	0.427196045	0.444	0.616313615	0.999	0.99	Monocyte	Fth1
Aprt1	0.721	0.713294119	0.442	1.029065888	0.829	0.615	Monocyte	Aprt
Pycard1	0.72	0.837383952	0.44	1.208089675	0.691	0.327	Monocyte	Pycard
Rac2	0.718	0.864384686	0.436	1.2470435	0.605	0.187	Monocyte	Rac2
Lcp11	0.717	0.772544077	0.434	1.114545509	0.669	0.249	Monocyte	Lcp1
Emp31	0.716	0.55648454	0.432	0.802837487	0.914	0.668	Monocyte	Emp3
Ms4a6b1	0.712	0.989852516	0.424	1.428055316	0.564	0.161	Monocyte	Ms4a6b
Fyb1	0.708	0.812320323	0.416	1.171930501	0.614	0.209	Monocyte	Fyb
Ccl2	0.708	0.783157513	0.416	1.129857461	0.772	0.424	Monocyte	Ccl2
Plin21	0.708	0.541502258	0.416	0.781222623	0.816	0.492	Monocyte	Plin2
Ccl4	0.701	0.858514056	0.402	1.238573971	0.641	0.247	Monocyte	Ccl4
C5ar11	0.701	0.905397161	0.402	1.306211995	0.547	0.162	Monocyte	C5ar1
Lst11	0.7	0.957622834	0.4	1.381557714	0.544	0.161	Monocyte	Lst1
Pld41	0.7	0.901506241	0.4	1.300598583	0.539	0.154	Monocyte	Pld4
Fcgr31	0.7	0.764434519	0.4	1.102845889	0.601	0.207	Monocyte	Fcgr3
Ctsz1	0.699	0.496446171	0.398	0.716220429	0.879	0.718	Monocyte	Ctsz
Ccrl21	0.698	0.77510536	0.396	1.11824066	0.65	0.283	Monocyte	Ccrl2
Clec4a2	0.698	1.066896719	0.396	1.539206606	0.467	0.084	Monocyte	Clec4a2
Fcgr11	0.698	0.923354651	0.396	1.332119176	0.523	0.14	Monocyte	Fcgr1
F13a11	0.697	0.813759006	0.394	1.174006082	0.567	0.18	Monocyte	F13a1
Trem21	0.693	0.532500774	0.386	0.768236227	0.701	0.277	Monocyte	Trem2
Plek1	0.693	0.737460407	0.386	1.063930471	0.585	0.206	Monocyte	Plek
Cd831	0.692	0.757223506	0.384	1.092442597	0.589	0.211	Monocyte	Cd83
Gapdh1	0.692	0.428403171	0.384	0.61805513	0.949	0.865	Monocyte	Gapdh
Arpc31	0.692	0.416708565	0.384	0.60118338	0.917	0.811	Monocyte	Arpc3
C1qb1	0.691	0.709883073	0.382	1.024144789	0.705	0.32	Monocyte	C1qb
Ehd1	0.69	0.769571537	0.38	1.11025704	0.673	0.412	Monocyte	Ehd1
Nlrp31	0.69	0.898933561	0.38	1.29688699	0.525	0.154	Monocyte	Nlrp3
Tspo	0.689	0.497337567	0.378	0.717506441	0.888	0.787	Monocyte	Tspo
Cd300c21	0.686	0.761067246	0.372	1.097987941	0.563	0.199	Monocyte	Cd300c2
Ccr2	0.684	1.026952898	0.368	1.481579853	0.447	0.088	Monocyte	Ccr2
S100a10	0.683	0.530167239	0.366	0.764869647	0.898	0.772	Monocyte	S100a10
Csf1r1	0.682	0.74131371	0.364	1.069489613	0.531	0.182	Monocyte	Csf1r
Ninj11	0.681	0.628989856	0.362	0.907440545	0.711	0.454	Monocyte	Ninj1
Clic11	0.68	0.422667321	0.36	0.609780048	0.904	0.816	Monocyte	Clic1
Atp6v0b1	0.68	0.51379808	0.36	0.741253942	0.808	0.647	Monocyte	Atp6v0b
Zeb21	0.678	0.662616035	0.356	0.955952868	0.682	0.42	Monocyte	Zeb2
Erp291	0.676	0.471074734	0.352	0.679617183	0.849	0.71	Monocyte	Erp29
Cd44	0.676	0.852888501	0.352	1.23045801	0.559	0.283	Monocyte	Cd44
Cfl11	0.675	0.364229816	0.35	0.52547255	0.951	0.857	Monocyte	Cfl1
Prdx51	0.673	0.561331301	0.346	0.809829884	0.853	0.693	Monocyte	Prdx5
Cstb1	0.672	0.453405383	0.344	0.654125697	0.835	0.655	Monocyte	Cstb
Dok2	0.67	0.883604533	0.34	1.274771878	0.431	0.103	Monocyte	Dok2
Sem11	0.669	0.432583798	0.338	0.624086501	0.848	0.728	Monocyte	Sem1
Arpc51	0.669	0.5254613	0.338	0.758080412	0.751	0.579	Monocyte	Arpc5
Card191	0.667	0.661257286	0.334	0.953992608	0.601	0.332	Monocyte	Card19
Bcl2a1b1	0.667	0.839134025	0.334	1.210614497	0.51	0.187	Monocyte	Bcl2a1b
Npc21	0.666	0.4039055	0.332	0.582712463	0.877	0.741	Monocyte	Npc2
Pitpna	0.665	0.726831271	0.33	1.048595871	0.57	0.31	Monocyte	Pitpna
Actr3	0.661	0.591901099	0.322	0.85393278	0.673	0.475	Monocyte	Actr3
Ncf4	0.66	0.856257728	0.32	1.235318779	0.411	0.103	Monocyte	Ncf4
Ccl31	0.659	0.707418435	0.318	1.020589068	0.496	0.179	Monocyte	Ccl3
C1qc1	0.659	0.576160712	0.318	0.831224202	0.611	0.276	Monocyte	C1qc
Marcksl1	0.659	0.751798394	0.318	1.084615815	0.537	0.26	Monocyte	Marcksl1
Tpd521	0.659	0.637458593	0.318	0.919658351	0.561	0.282	Monocyte	Tpd52
Emb	0.656	0.802383965	0.312	1.157595366	0.418	0.12	Monocyte	Emb
Gmfg	0.656	0.683634223	0.312	0.986275703	0.466	0.164	Monocyte	Gmfg
Ly861	0.655	0.727624596	0.31	1.049740396	0.438	0.134	Monocyte	Ly86
Gm2a	0.655	0.734337149	0.31	1.059424563	0.506	0.243	Monocyte	Gm2a
Ncf21	0.654	0.724476227	0.308	1.04519826	0.43	0.132	Monocyte	Ncf2
Csf2ra1	0.653	0.791122198	0.306	1.141348072	0.439	0.161	Monocyte	Csf2ra
Dab21	0.653	0.626681046	0.306	0.904109638	0.54	0.266	Monocyte	Dab2
Ctsa1	0.653	0.478178291	0.306	0.68986545	0.672	0.441	Monocyte	Ctsa
Eno11	0.652	0.557698349	0.304	0.804588642	0.686	0.513	Monocyte	Eno1
Itgb21	0.651	0.725604871	0.302	1.046826548	0.43	0.137	Monocyte	Itgb2
Rgs101	0.651	0.559340115	0.302	0.806957211	0.6	0.365	Monocyte	Rgs10
Pid11	0.65	0.738168158	0.3	1.064951541	0.477	0.212	Monocyte	Pid1
C1qa1	0.649	0.581977253	0.298	0.839615697	0.596	0.295	Monocyte	C1qa
Tlr21	0.649	0.768122807	0.298	1.108166965	0.426	0.142	Monocyte	Tlr2
Traf1	0.648	0.80684973	0.296	1.164038105	0.389	0.1	Monocyte	Traf1
Cybb1	0.647	0.753169413	0.294	1.086593777	0.428	0.14	Monocyte	Cybb
Atox1	0.647	0.371682634	0.294	0.536224693	0.823	0.697	Monocyte	Atox1
Hcls11	0.646	0.715888366	0.292	1.032808595	0.4	0.117	Monocyte	Hcls1
Cox5a	0.646	0.375786668	0.292	0.542145562	0.817	0.7	Monocyte	Cox5a
Taldo11	0.646	0.485594907	0.292	0.700565364	0.729	0.59	Monocyte	Taldo1
Capzb1	0.646	0.465736645	0.292	0.671915948	0.731	0.603	Monocyte	Capzb
Itgam1	0.644	0.717160618	0.288	1.034644067	0.406	0.125	Monocyte	Itgam
Clec4d1	0.643	0.785615174	0.286	1.133403116	0.399	0.121	Monocyte	Clec4d
Grn1	0.642	0.361112415	0.284	0.52097509	0.761	0.59	Monocyte	Grn
Jpt1	0.641	0.45044017	0.282	0.6498478	0.695	0.546	Monocyte	Jpt1
Crip1	0.639	0.40715547	0.278	0.587401177	0.861	0.727	Monocyte	Crip1
Pim1	0.636	0.549419103	0.272	0.792644215	0.568	0.36	Monocyte	Pim1
Ms4a71	0.635	0.460229244	0.27	0.663970448	0.537	0.247	Monocyte	Ms4a7
Lilr4b1	0.635	0.635340807	0.27	0.916603032	0.394	0.129	Monocyte	Lilr4b
Cytip	0.635	0.811847846	0.27	1.171248861	0.352	0.087	Monocyte	Cytip
Fermt31	0.634	0.615457759	0.268	0.887917856	0.401	0.14	Monocyte	Fermt3
Tkt	0.633	0.508721515	0.266	0.733930007	0.638	0.497	Monocyte	Tkt
Ccr1	0.633	0.755527263	0.266	1.089995435	0.342	0.083	Monocyte	Ccr1
D8Ertd738e	0.633	0.382554002	0.266	0.551908761	0.803	0.734	Monocyte	D8Ertd738e
Cyth41	0.632	0.618490497	0.264	0.892293173	0.397	0.14	Monocyte	Cyth4
Ptprc1	0.632	0.554425437	0.264	0.799866828	0.411	0.149	Monocyte	Ptprc
Cd74	0.63	0.36665221	0.26	0.528967325	0.426	0.17	Monocyte	Cd74
Ciao2a1	0.628	0.578085696	0.256	0.834001367	0.504	0.316	Monocyte	Ciao2a
Clec4a3	0.628	0.736713738	0.256	1.062853256	0.337	0.087	Monocyte	Clec4a3
Adgre11	0.627	0.565362107	0.254	0.815645109	0.414	0.164	Monocyte	Adgre1
Tnfsf91	0.627	0.690784579	0.254	0.996591487	0.44	0.205	Monocyte	Tnfsf9
Psmb81	0.627	0.446476577	0.254	0.644129543	0.626	0.465	Monocyte	Psmb8
Rel	0.627	0.546215912	0.254	0.788022987	0.455	0.223	Monocyte	Rel
Msr11	0.627	0.663541268	0.254	0.957287696	0.342	0.094	Monocyte	Msr1
Lamtor41	0.626	0.450133391	0.252	0.649405211	0.652	0.521	Monocyte	Lamtor4
Unc93b11	0.625	0.523599508	0.25	0.755394414	0.498	0.283	Monocyte	Unc93b1
Ptpn61	0.625	0.593714982	0.25	0.85654966	0.381	0.14	Monocyte	Ptpn6
Capza2	0.625	0.491999212	0.25	0.709804823	0.614	0.485	Monocyte	Capza2
Tnfaip81	0.623	0.491017111	0.246	0.708387952	0.523	0.326	Monocyte	Tnfaip8
Slc38a1	0.623	0.629691319	0.246	0.908452543	0.366	0.13	Monocyte	Slc38a1
Lrrc251	0.623	0.632961088	0.246	0.913169823	0.343	0.102	Monocyte	Lrrc25
Cd531	0.623	0.584630223	0.246	0.843443124	0.38	0.138	Monocyte	Cd53
Thbs12	0.622	0.592330511	0.244	0.854552291	0.652	0.511	Monocyte	Thbs1
Atp2b1	0.621	0.506117902	0.242	0.730173787	0.563	0.402	Monocyte	Atp2b1
Rgs11	0.621	0.457497247	0.242	0.66002901	0.455	0.205	Monocyte	Rgs1
Lsp1	0.62	0.611307629	0.24	0.881930484	0.496	0.313	Monocyte	Lsp1
Napsa	0.62	0.693471601	0.24	1.00046804	0.309	0.07	Monocyte	Napsa
Mrc1	0.619	0.491875398	0.238	0.709626197	0.387	0.142	Monocyte	Mrc1
Pla2g71	0.617	0.667504645	0.234	0.96300564	0.347	0.121	Monocyte	Pla2g7
Bax1	0.617	0.398914918	0.234	0.575512574	0.685	0.566	Monocyte	Bax
H2afj1	0.617	0.459747707	0.234	0.663275738	0.622	0.482	Monocyte	H2afj
Gda	0.615	0.57119139	0.23	0.824054985	0.372	0.157	Monocyte	Gda
H2-DMa	0.615	0.577978403	0.23	0.833846575	0.345	0.117	Monocyte	H2-DMa
Bcl2a1d	0.615	0.718063635	0.23	1.035946846	0.302	0.076	Monocyte	Bcl2a1d
Pomp	0.615	0.368272684	0.23	0.531305174	0.714	0.639	Monocyte	Pomp
Vsir1	0.613	0.56937466	0.226	0.821433999	0.377	0.163	Monocyte	Vsir
Cmtm71	0.613	0.532081831	0.226	0.767631818	0.459	0.282	Monocyte	Cmtm7
Cd481	0.613	0.549066483	0.226	0.792135491	0.344	0.122	Monocyte	Cd48
Lyn1	0.612	0.572797828	0.224	0.826372585	0.36	0.15	Monocyte	Lyn
Il10	0.612	0.753639182	0.224	1.08727151	0.331	0.108	Monocyte	Il10
Mpeg11	0.609	0.453248599	0.218	0.653899506	0.38	0.161	Monocyte	Mpeg1
Snx2	0.609	0.522024456	0.218	0.753122093	0.459	0.292	Monocyte	Snx2
Ap2s11	0.609	0.384241005	0.218	0.554342593	0.638	0.544	Monocyte	Ap2s1
Rap1b	0.608	0.472809029	0.216	0.682119242	0.517	0.367	Monocyte	Rap1b
Rnpep1	0.608	0.513782813	0.216	0.741231916	0.411	0.225	Monocyte	Rnpep
Slc11a11	0.608	0.59841912	0.216	0.863336297	0.321	0.112	Monocyte	Slc11a1
Sod2	0.607	0.539545883	0.214	0.77840017	0.563	0.446	Monocyte	Sod2
Pirb	0.606	0.582754331	0.212	0.840736784	0.304	0.096	Monocyte	Pirb
Pgk1	0.605	0.421826118	0.21	0.608566448	0.581	0.462	Monocyte	Pgk1
Slc15a3	0.605	0.587492745	0.21	0.84757287	0.302	0.098	Monocyte	Slc15a3
Tnf	0.605	0.537601597	0.21	0.775595158	0.338	0.131	Monocyte	Tnf
Sdf2l11	0.605	0.410551531	0.21	0.592300658	0.574	0.439	Monocyte	Sdf2l1
Adssl11	0.605	0.537759829	0.21	0.775823438	0.319	0.113	Monocyte	Adssl1
Rhog1	0.605	0.481282654	0.21	0.694344098	0.437	0.264	Monocyte	Rhog
Lat21	0.605	0.492715144	0.21	0.710837695	0.333	0.124	Monocyte	Lat2
Ostf11	0.604	0.377145037	0.208	0.544105274	0.62	0.511	Monocyte	Ostf1
Tmem14c	0.604	0.356607875	0.208	0.514476412	0.659	0.586	Monocyte	Tmem14c
Rilpl21	0.604	0.558899161	0.208	0.806321048	0.391	0.21	Monocyte	Rilpl2
Ncf11	0.603	0.474607233	0.206	0.684713501	0.342	0.138	Monocyte	Ncf1
Rab7b1	0.603	0.541282983	0.206	0.780906275	0.354	0.165	Monocyte	Rab7b
Btg1	0.602	0.517649503	0.204	0.746810372	0.492	0.349	Monocyte	Btg1
Efhd21	0.602	0.471899578	0.204	0.680807181	0.391	0.208	Monocyte	Efhd2
Fcgr2b	0.601	0.540425634	0.202	0.779669383	0.3	0.1	Monocyte	Fcgr2b
Cyfip11	0.6	0.441141776	0.2	0.636433053	0.502	0.366	Monocyte	Cyfip1
Rab5c1	0.599	0.417184643	0.198	0.601870216	0.535	0.417	Monocyte	Rab5c
C3ar11	0.599	0.437523491	0.198	0.63121297	0.355	0.156	Monocyte	C3ar1
Ptpn1	0.599	0.500252377	0.198	0.721711624	0.45	0.302	Monocyte	Ptpn1
Tnfaip31	0.598	0.444934211	0.196	0.64190438	0.414	0.236	Monocyte	Tnfaip3
Abracl	0.598	0.372079561	0.196	0.536797337	0.594	0.483	Monocyte	Abracl
Rab201	0.598	0.522444775	0.196	0.753728485	0.43	0.273	Monocyte	Rab20
H2afz	0.597	0.362415197	0.194	0.522854608	0.8	0.753	Monocyte	H2afz
Hilpda1	0.596	0.405074039	0.192	0.584398307	0.536	0.397	Monocyte	Hilpda
Lrrfip1	0.596	0.43252196	0.192	0.623997286	0.507	0.376	Monocyte	Lrrfip1
Emilin2	0.595	0.541935128	0.19	0.781847122	0.369	0.206	Monocyte	Emilin2
Tgfb1	0.595	0.463850349	0.19	0.669194598	0.374	0.205	Monocyte	Tgfb1
Plaur	0.595	0.551882453	0.19	0.796198078	0.369	0.211	Monocyte	Plaur
Mcub	0.595	0.550489921	0.19	0.79418908	0.326	0.157	Monocyte	Mcub
Arpc41	0.594	0.435070809	0.188	0.627674498	0.477	0.357	Monocyte	Arpc4
Mafb1	0.594	0.416073626	0.188	0.600267357	0.389	0.214	Monocyte	Mafb
Nfkbib	0.593	0.505852171	0.186	0.729790418	0.419	0.282	Monocyte	Nfkbib
Tln1	0.593	0.364391045	0.186	0.525705154	0.588	0.487	Monocyte	Tln1
Mcl1	0.593	0.403194655	0.186	0.58168693	0.511	0.383	Monocyte	Mcl1
Cflar	0.593	0.458240145	0.186	0.661100785	0.432	0.287	Monocyte	Cflar
Arg11	0.592	0.563531814	0.184	0.813004554	0.347	0.165	Monocyte	Arg1
Mrpl33	0.592	0.407501776	0.184	0.587900791	0.554	0.457	Monocyte	Mrpl33
Nrros1	0.591	0.443249964	0.182	0.639474525	0.305	0.125	Monocyte	Nrros
Gusb1	0.59	0.444058318	0.18	0.640640734	0.418	0.28	Monocyte	Gusb
Sirpa1	0.59	0.429342403	0.18	0.619410155	0.353	0.188	Monocyte	Sirpa
Crlf21	0.589	0.423555415	0.178	0.611061297	0.397	0.248	Monocyte	Crlf2
Gng21	0.588	0.410075129	0.176	0.591613355	0.343	0.176	Monocyte	Gng2
Twf21	0.587	0.429952123	0.174	0.620289796	0.371	0.225	Monocyte	Twf2
Ecm11	0.587	0.348975989	0.174	0.503465929	0.517	0.381	Monocyte	Ecm1
Gngt22	0.584	0.402839627	0.168	0.581174732	0.422	0.271	Monocyte	Gngt2
Ptgs2	0.583	0.527664174	0.166	0.761258486	0.389	0.251	Monocyte	Ptgs2
Dmac1	0.582	0.484116558	0.164	0.698432558	0.377	0.256	Monocyte	Dmac1
Ntpcr1	0.581	0.44269696	0.162	0.638676709	0.315	0.169	Monocyte	Ntpcr
Gna131	0.578	0.392201188	0.156	0.565826708	0.379	0.253	Monocyte	Gna13
Man2b11	0.576	0.385224371	0.152	0.55576129	0.357	0.23	Monocyte	Man2b1
Skap2	0.576	0.391190178	0.152	0.56436813	0.369	0.246	Monocyte	Skap2
Kctd12	0.572	0.361458414	0.144	0.521474261	0.331	0.203	Monocyte	Kctd12
Pgd1	0.572	0.415718093	0.144	0.599754432	0.355	0.245	Monocyte	Pgd
Mfsd11	0.569	0.348689536	0.138	0.503052664	0.302	0.177	Monocyte	Mfsd1
Tmem106a1	0.566	0.361586291	0.132	0.521658749	0.302	0.183	Monocyte	Tmem106a
Hmgb2	0.55	0.408233851	0.1	0.588956953	0.333	0.262	Monocyte	Hmgb2
Stmn1	0.535	0.45454069	0.07	0.655763599	0.315	0.283	Monocyte	Stmn1
Cxcl22	0.921	1.744135155	0.842	2.516255138	0.987	0.453	Neutrophil	Cxcl2
Ccl41	0.92	2.226014167	0.84	3.211459599	0.936	0.239	Neutrophil	Ccl4
Wfdc171	0.915	2.414232498	0.83	3.483001253	0.933	0.352	Neutrophil	Wfdc17
Ccl61	0.914	2.154620952	0.828	3.108460962	0.928	0.305	Neutrophil	Ccl6
Pf41	0.904	1.873548784	0.808	2.702959539	0.953	0.344	Neutrophil	Pf4
Ccl7	0.869	1.768306122	0.738	2.551126473	0.899	0.414	Neutrophil	Ccl7
Ccl21	0.863	1.654402492	0.726	2.386798271	0.905	0.428	Neutrophil	Ccl2
Mrc11	0.863	1.960175348	0.726	2.827935254	0.789	0.12	Neutrophil	Mrc1
F13a12	0.844	1.682026938	0.688	2.426651922	0.791	0.178	Neutrophil	F13a1
Ccl91	0.841	1.514379617	0.682	2.184787963	0.826	0.233	Neutrophil	Ccl9
Ccl32	0.839	1.742430154	0.678	2.513795342	0.788	0.169	Neutrophil	Ccl3
Slfn22	0.815	1.179120045	0.63	1.701110641	0.85	0.308	Neutrophil	Slfn2
Fcer1g2	0.813	0.967798988	0.626	1.396238801	0.969	0.403	Neutrophil	Fcer1g
Selenop	0.807	1.108530176	0.614	1.599270988	0.896	0.648	Neutrophil	Selenop
C1qb2	0.794	1.051077546	0.588	1.516384363	0.878	0.321	Neutrophil	C1qb
Ctsb1	0.788	0.760556357	0.576	1.097250884	0.968	0.802	Neutrophil	Ctsb
Folr21	0.784	1.414169899	0.568	2.040215901	0.67	0.147	Neutrophil	Folr2
Plek2	0.778	1.322299231	0.556	1.907674544	0.711	0.211	Neutrophil	Plek
Ptpn182	0.772	1.052093946	0.544	1.517850718	0.772	0.336	Neutrophil	Ptpn18
C1qa2	0.771	0.955998509	0.542	1.379214308	0.82	0.289	Neutrophil	C1qa
Alox5ap2	0.77	0.888077206	0.54	1.28122458	0.847	0.348	Neutrophil	Alox5ap
Lamp11	0.769	1.114217969	0.538	1.607476738	0.761	0.43	Neutrophil	Lamp1
Tyrobp2	0.769	0.792392928	0.538	1.143181348	0.957	0.395	Neutrophil	Tyrobp
Ftl11	0.766	0.493269818	0.532	0.71163792	0.995	0.98	Neutrophil	Ftl1
Marcksl11	0.766	1.294185058	0.532	1.867114366	0.704	0.258	Neutrophil	Marcksl1
Ltc4s	0.764	1.731572853	0.528	2.498131568	0.582	0.084	Neutrophil	Ltc4s
Lyz22	0.764	0.629936401	0.528	0.908806122	0.972	0.438	Neutrophil	Lyz2
Clta2	0.763	0.7062979	0.526	1.018972478	0.9	0.791	Neutrophil	Clta
Nfkbia2	0.762	0.675965744	0.524	0.975212426	0.976	0.801	Neutrophil	Nfkbia
Grn2	0.761	0.826596947	0.522	1.192527316	0.864	0.588	Neutrophil	Grn
Lgmn2	0.758	0.784032449	0.516	1.131119726	0.883	0.462	Neutrophil	Lgmn
Dab22	0.757	1.13686807	0.514	1.640153927	0.691	0.265	Neutrophil	Dab2
Ninj12	0.757	0.936853237	0.514	1.351593519	0.789	0.458	Neutrophil	Ninj1
Ctsd1	0.757	0.466976425	0.514	0.673704572	0.95	0.743	Neutrophil	Ctsd
C1qc2	0.757	0.904103	0.514	1.304344915	0.792	0.275	Neutrophil	C1qc
Stab11	0.755	1.190395772	0.51	1.717378077	0.657	0.192	Neutrophil	Stab1
Nlrp32	0.753	1.314571147	0.506	1.896525275	0.632	0.161	Neutrophil	Nlrp3
Cbr21	0.749	1.276268654	0.498	1.841266458	0.603	0.132	Neutrophil	Cbr2
Blvrb1	0.747	1.041477195	0.494	1.502533985	0.732	0.453	Neutrophil	Blvrb
Atp6v0c2	0.743	0.633402722	0.486	0.913806965	0.913	0.815	Neutrophil	Atp6v0c
Tnf1	0.736	1.361902452	0.472	1.964809914	0.567	0.121	Neutrophil	Tnf
Psap2	0.734	0.568312456	0.468	0.819901562	0.934	0.796	Neutrophil	Psap
Ifi207	0.734	1.167605688	0.468	1.684498936	0.643	0.263	Neutrophil	Ifi207
Nfkbiz	0.732	0.984976078	0.464	1.421020104	0.734	0.437	Neutrophil	Nfkbiz
Ednrb1	0.732	1.204375177	0.464	1.737546095	0.54	0.088	Neutrophil	Ednrb
Ahnak	0.731	0.863976811	0.462	1.246455061	0.809	0.594	Neutrophil	Ahnak
Tnfaip32	0.725	1.075986117	0.45	1.552319834	0.615	0.227	Neutrophil	Tnfaip3
Laptm52	0.723	0.786751745	0.446	1.135042841	0.745	0.318	Neutrophil	Laptm5
Zeb22	0.722	0.865082729	0.444	1.248050563	0.728	0.427	Neutrophil	Zeb2
Cfp2	0.72	0.845497339	0.44	1.219794817	0.666	0.249	Neutrophil	Cfp
Gpx12	0.718	0.585234827	0.436	0.844315383	0.914	0.794	Neutrophil	Gpx1
Cstb2	0.717	0.646576426	0.434	0.932812603	0.841	0.661	Neutrophil	Cstb
Cd682	0.716	0.670759031	0.432	0.967700727	0.766	0.33	Neutrophil	Cd68
Mafb2	0.715	1.222366761	0.43	1.763502464	0.582	0.205	Neutrophil	Mafb
Cd142	0.714	0.555757917	0.428	0.801789191	0.807	0.389	Neutrophil	Cd14
Plin22	0.714	0.627943868	0.428	0.905931505	0.807	0.506	Neutrophil	Plin2
Arhgdib2	0.713	0.682829896	0.426	0.985115305	0.756	0.372	Neutrophil	Arhgdib
Hmox11	0.711	1.201078658	0.422	1.732790223	0.64	0.306	Neutrophil	Hmox1
Ehd11	0.71	0.873621865	0.42	1.260369933	0.69	0.421	Neutrophil	Ehd1
Sem12	0.71	0.641404917	0.42	0.925351693	0.831	0.734	Neutrophil	Sem1
Klf6	0.708	0.691721176	0.416	0.997942711	0.847	0.654	Neutrophil	Klf6
Cyba2	0.706	0.482785275	0.412	0.696511922	0.929	0.794	Neutrophil	Cyba
Mcl11	0.705	0.924286321	0.41	1.333463292	0.656	0.377	Neutrophil	Mcl1
Cltc	0.704	0.911743175	0.408	1.315367357	0.641	0.381	Neutrophil	Cltc
Lgals32	0.703	0.425207703	0.406	0.613445045	0.843	0.47	Neutrophil	Lgals3
Fth12	0.699	0.388677435	0.398	0.560743008	1	0.991	Neutrophil	Fth1
Npc22	0.699	0.539847458	0.398	0.77883525	0.86	0.748	Neutrophil	Npc2
Atp6v0b2	0.699	0.626788857	0.398	0.904265175	0.801	0.654	Neutrophil	Atp6v0b
Ehd41	0.699	0.785402957	0.398	1.133096952	0.632	0.303	Neutrophil	Ehd4
Aif12	0.698	0.783471321	0.396	1.130310189	0.622	0.246	Neutrophil	Aif1
Gmfg1	0.696	0.962310877	0.392	1.388321129	0.534	0.171	Neutrophil	Gmfg
Lcp12	0.694	0.75804886	0.388	1.093633331	0.634	0.268	Neutrophil	Lcp1
Ctss2	0.694	0.437715358	0.388	0.631489776	0.821	0.367	Neutrophil	Ctss
Lst12	0.693	0.929316699	0.386	1.340720594	0.542	0.176	Neutrophil	Lst1
Kctd121	0.693	1.155871065	0.386	1.667569454	0.527	0.193	Neutrophil	Kctd12
Rap1b1	0.692	0.844838225	0.384	1.218843918	0.627	0.365	Neutrophil	Rap1b
Pim11	0.688	0.877790741	0.376	1.266384349	0.63	0.363	Neutrophil	Pim1
Fcgrt1	0.688	0.944467726	0.376	1.362578905	0.6	0.346	Neutrophil	Fcgrt
Csf1r2	0.687	0.886451312	0.374	1.278878912	0.539	0.195	Neutrophil	Csf1r
Ccrl22	0.687	0.836460367	0.374	1.206757224	0.637	0.299	Neutrophil	Ccrl2
Gda1	0.684	0.955003593	0.368	1.377778948	0.492	0.156	Neutrophil	Gda
Sdc4	0.683	0.789075674	0.366	1.138395562	0.682	0.45	Neutrophil	Sdc4
Srgn2	0.682	0.453172144	0.364	0.653789205	0.858	0.467	Neutrophil	Srgn
Fcgr32	0.682	0.728052989	0.364	1.050358437	0.577	0.225	Neutrophil	Fcgr3
Ms4a72	0.68	0.606383161	0.36	0.874825979	0.625	0.251	Neutrophil	Ms4a7
S100a101	0.68	0.499219639	0.36	0.720221698	0.86	0.781	Neutrophil	S100a10
Snx21	0.675	0.832561372	0.35	1.201132163	0.555	0.291	Neutrophil	Snx2
Akr1a11	0.675	0.531901732	0.35	0.767371991	0.811	0.741	Neutrophil	Akr1a1
Rps29	0.674	0.483462402	0.348	0.697488809	0.834	0.779	Neutrophil	Rps29
Snx3	0.673	0.597424069	0.346	0.861900741	0.742	0.645	Neutrophil	Snx3
Arpc32	0.673	0.43593866	0.346	0.628926544	0.86	0.82	Neutrophil	Arpc3
Cotl12	0.67	0.443841939	0.34	0.640328564	0.772	0.491	Neutrophil	Cotl1
C5ar12	0.67	0.802035633	0.34	1.157092831	0.505	0.181	Neutrophil	C5ar1
Sdcbp1	0.67	0.613536815	0.34	0.885146521	0.712	0.545	Neutrophil	Sdcbp
Ap2s12	0.667	0.646560749	0.334	0.932789986	0.681	0.544	Neutrophil	Ap2s1
Spi12	0.667	0.631757964	0.334	0.911434081	0.583	0.256	Neutrophil	Spi1
Tnfsf92	0.666	0.917256382	0.332	1.323321233	0.508	0.209	Neutrophil	Tnfsf9
Mapkapk2	0.664	0.952503954	0.328	1.374172731	0.457	0.173	Neutrophil	Mapkapk2
Il101	0.664	1.165166802	0.328	1.680980367	0.424	0.109	Neutrophil	Il10
Cflar1	0.664	0.800394765	0.328	1.154725558	0.537	0.285	Neutrophil	Cflar
Ctsa2	0.663	0.59560166	0.326	0.859271561	0.676	0.45	Neutrophil	Ctsa
Ctsc2	0.662	0.48688105	0.324	0.702420876	0.702	0.424	Neutrophil	Ctsc
Lilr4b2	0.661	0.839808299	0.322	1.211587268	0.444	0.135	Neutrophil	Lilr4b
Trem22	0.66	0.424423243	0.32	0.612313309	0.654	0.298	Neutrophil	Trem2
Clec4e1	0.658	0.901245886	0.316	1.30022297	0.486	0.176	Neutrophil	Clec4e
Tln11	0.656	0.632981104	0.312	0.9131987	0.644	0.486	Neutrophil	Tln1
Snx6	0.655	0.763477757	0.31	1.101465574	0.561	0.377	Neutrophil	Snx6
Hexa1	0.655	0.544735206	0.31	0.785886781	0.691	0.506	Neutrophil	Hexa
Cybb2	0.654	0.827491424	0.308	1.193817774	0.446	0.151	Neutrophil	Cybb
Wwp1	0.654	0.91223031	0.308	1.316070145	0.401	0.122	Neutrophil	Wwp1
Adgre12	0.653	0.716866304	0.306	1.034219462	0.462	0.17	Neutrophil	Adgre1
Atp2b11	0.653	0.700614494	0.306	1.010773056	0.597	0.406	Neutrophil	Atp2b1
Itgam2	0.653	0.777867481	0.306	1.122225557	0.429	0.135	Neutrophil	Itgam
Emp32	0.652	0.426230124	0.304	0.614920086	0.839	0.684	Neutrophil	Emp3
Il1b2	0.652	0.471717201	0.304	0.680544067	0.572	0.258	Neutrophil	Il1b
Ms4a6c2	0.651	0.467239124	0.302	0.674083566	0.609	0.293	Neutrophil	Ms4a6c
Ifi302	0.651	0.380917834	0.302	0.549548269	0.734	0.519	Neutrophil	Ifi30
Ccl24	0.65	1.415633107	0.3	2.042326864	0.325	0.028	Neutrophil	Ccl24
Ccl8	0.649	1.909355723	0.298	2.754618033	0.347	0.061	Neutrophil	Ccl8
Pitpna1	0.649	0.67382898	0.298	0.972129728	0.543	0.323	Neutrophil	Pitpna
Fabp51	0.649	0.402265633	0.298	0.580346634	0.655	0.401	Neutrophil	Fabp5
Snx51	0.649	0.709491808	0.298	1.023580313	0.537	0.326	Neutrophil	Snx5
Unc93b12	0.647	0.658315518	0.294	0.949748534	0.528	0.289	Neutrophil	Unc93b1
Ap2m1	0.646	0.590890093	0.292	0.852474206	0.65	0.536	Neutrophil	Ap2m1
Vamp81	0.646	0.527077079	0.292	0.760411488	0.673	0.533	Neutrophil	Vamp8
Hilpda2	0.646	0.705426457	0.292	1.017715252	0.598	0.397	Neutrophil	Hilpda
Cndp21	0.645	0.652426051	0.29	0.941251828	0.558	0.357	Neutrophil	Cndp2
Clec4d2	0.644	0.779636836	0.288	1.124778197	0.408	0.131	Neutrophil	Clec4d
Fcgr2b1	0.644	0.801049725	0.288	1.155670466	0.379	0.102	Neutrophil	Fcgr2b
Cd441	0.643	0.742140973	0.286	1.070683101	0.515	0.298	Neutrophil	Cd44
Ctsz2	0.642	0.359880548	0.284	0.519197882	0.817	0.729	Neutrophil	Ctsz
B2m1	0.641	0.352192163	0.282	0.508105888	0.829	0.74	Neutrophil	B2m
Ptprc2	0.641	0.670126202	0.282	0.966787748	0.431	0.158	Neutrophil	Ptprc
Maf1	0.64	0.821216465	0.28	1.184764921	0.424	0.18	Neutrophil	Maf
Fyb2	0.639	0.564367073	0.278	0.814209577	0.506	0.234	Neutrophil	Fyb
Iqgap11	0.638	0.520601309	0.276	0.751068926	0.664	0.535	Neutrophil	Iqgap1
Rbpj	0.637	0.804459666	0.274	1.16058997	0.401	0.159	Neutrophil	Rbpj
Sirpa2	0.637	0.755801115	0.274	1.09039052	0.429	0.188	Neutrophil	Sirpa
Ms4a6d2	0.635	0.483565616	0.27	0.697637717	0.53	0.254	Neutrophil	Ms4a6d
Rel1	0.633	0.662448326	0.266	0.955710915	0.464	0.232	Neutrophil	Rel
Ap2a2	0.633	0.786277199	0.266	1.134358215	0.408	0.187	Neutrophil	Ap2a2
Fam213b	0.633	0.803718217	0.266	1.159520286	0.387	0.154	Neutrophil	Fam213b
Card192	0.63	0.608386289	0.26	0.877715882	0.534	0.348	Neutrophil	Card19
Abca11	0.627	0.671602673	0.254	0.968917846	0.414	0.185	Neutrophil	Abca1
Cyfip12	0.626	0.570477608	0.252	0.823025216	0.533	0.369	Neutrophil	Cyfip1
Pirb1	0.625	0.723661515	0.25	1.044022879	0.343	0.102	Neutrophil	Pirb
Sde2	0.625	0.652548283	0.25	0.941428171	0.495	0.333	Neutrophil	Sde2
Cox5a1	0.624	0.380278807	0.248	0.548626349	0.764	0.709	Neutrophil	Cox5a
C3ar12	0.624	0.604171651	0.248	0.871635445	0.4	0.161	Neutrophil	C3ar1
Cd38	0.623	0.669866408	0.246	0.966412945	0.344	0.108	Neutrophil	Cd38
Ptafr	0.623	0.774983621	0.246	1.118065027	0.309	0.068	Neutrophil	Ptafr
S100a42	0.623	0.481119565	0.246	0.69410881	0.559	0.352	Neutrophil	S100a4
Cd932	0.622	0.513134109	0.244	0.740296034	0.443	0.207	Neutrophil	Cd93
Gng22	0.621	0.635586592	0.242	0.916957624	0.395	0.178	Neutrophil	Gng2
Bcl2a1b2	0.621	0.606054774	0.242	0.874352217	0.442	0.206	Neutrophil	Bcl2a1b
Ccl12	0.62	0.980807321	0.24	1.415005859	0.304	0.069	Neutrophil	Ccl12
Pycard2	0.619	0.444461445	0.238	0.641222322	0.546	0.353	Neutrophil	Pycard
Ncf12	0.619	0.65202082	0.238	0.940667203	0.371	0.144	Neutrophil	Ncf1
Mpp11	0.618	0.634729684	0.236	0.915721368	0.424	0.235	Neutrophil	Mpp1
Gas7	0.618	0.734721993	0.236	1.059979776	0.337	0.124	Neutrophil	Gas7
Cxcl10	0.616	0.908317828	0.232	1.310425625	0.356	0.144	Neutrophil	Cxcl10
Dok21	0.615	0.580667551	0.23	0.837726197	0.348	0.123	Neutrophil	Dok2
Il1rn	0.615	0.767107135	0.23	1.106701659	0.301	0.078	Neutrophil	Il1rn
Cd832	0.614	0.535121334	0.228	0.772016895	0.466	0.236	Neutrophil	Cd83
Cd300c22	0.614	0.495368281	0.228	0.714665363	0.445	0.223	Neutrophil	Cd300c2
Gas61	0.614	0.602866591	0.228	0.869752641	0.45	0.263	Neutrophil	Gas6
Eps8	0.614	0.716721891	0.228	1.034011118	0.358	0.159	Neutrophil	Eps8
Pepd	0.613	0.632032393	0.226	0.91183	0.419	0.249	Neutrophil	Pepd
Rgl1	0.613	0.736142996	0.226	1.06202985	0.363	0.166	Neutrophil	Rgl1
Fermt32	0.612	0.531504836	0.224	0.76679939	0.368	0.153	Neutrophil	Fermt3
Crip11	0.612	0.350970821	0.224	0.506343864	0.809	0.736	Neutrophil	Crip1
Ifrd1	0.612	0.408608489	0.224	0.58949744	0.753	0.657	Neutrophil	Ifrd1
Mtss1	0.611	0.724225579	0.222	1.044836651	0.317	0.113	Neutrophil	Mtss1
Cd532	0.611	0.546062436	0.222	0.787801569	0.362	0.149	Neutrophil	Cd53
Timp21	0.61	0.648945867	0.22	0.936230985	0.45	0.285	Neutrophil	Timp2
Cxcl11	0.61	0.422649101	0.22	0.609753763	0.625	0.466	Neutrophil	Cxcl1
Efhd22	0.61	0.63612181	0.22	0.917729781	0.401	0.214	Neutrophil	Efhd2
Atp6v1a1	0.607	0.597091024	0.214	0.861420259	0.416	0.252	Neutrophil	Atp6v1a
Ifi27l2a1	0.607	1.072741924	0.214	1.547639454	0.535	0.403	Neutrophil	Ifi27l2a
Vsir2	0.606	0.581344378	0.212	0.838702651	0.369	0.173	Neutrophil	Vsir
Rilpl22	0.606	0.603150564	0.212	0.870162327	0.395	0.217	Neutrophil	Rilpl2
Hacd4	0.606	0.616101616	0.212	0.888846746	0.393	0.223	Neutrophil	Hacd4
Pld42	0.605	0.457506633	0.21	0.660042551	0.387	0.181	Neutrophil	Pld4
Ncf22	0.604	0.56042397	0.208	0.808520883	0.35	0.15	Neutrophil	Ncf2
Dock2	0.603	0.602231099	0.206	0.86883582	0.301	0.102	Neutrophil	Dock2
Emilin21	0.602	0.586084757	0.204	0.845541573	0.382	0.212	Neutrophil	Emilin2
Isg151	0.601	0.602104959	0.202	0.868653838	0.386	0.207	Neutrophil	Isg15
Rgs102	0.6	0.385075994	0.2	0.555547227	0.529	0.38	Neutrophil	Rgs10
Ets21	0.599	0.539957383	0.198	0.778993838	0.415	0.256	Neutrophil	Ets2
Btg11	0.599	0.554841276	0.198	0.800466757	0.483	0.356	Neutrophil	Btg1
Slc6a61	0.599	0.46317181	0.198	0.668215673	0.412	0.248	Neutrophil	Slc6a6
Rac21	0.598	0.397905785	0.196	0.574056703	0.411	0.219	Neutrophil	Rac2
Trim25	0.597	0.611513379	0.194	0.882227319	0.323	0.146	Neutrophil	Trim25
Kdm6b	0.597	0.646983219	0.194	0.933399482	0.482	0.361	Neutrophil	Kdm6b
Nrros2	0.596	0.541780161	0.192	0.781623552	0.316	0.131	Neutrophil	Nrros
Tpm31	0.596	0.360945242	0.192	0.52073391	0.673	0.635	Neutrophil	Tpm3
Ms4a6b2	0.595	0.391272787	0.19	0.564487309	0.381	0.192	Neutrophil	Ms4a6b
Plk21	0.594	0.549384262	0.188	0.79259395	0.368	0.207	Neutrophil	Plk2
Metrnl	0.593	0.586320342	0.186	0.84588145	0.308	0.143	Neutrophil	Metrnl
Rab5c2	0.593	0.441695408	0.186	0.637231775	0.52	0.423	Neutrophil	Rab5c
Arpc52	0.593	0.346628536	0.186	0.50007927	0.639	0.595	Neutrophil	Arpc5
Mpeg12	0.592	0.470179114	0.184	0.678325075	0.349	0.173	Neutrophil	Mpeg1
Tmem2561	0.592	0.424741276	0.184	0.612772132	0.54	0.461	Neutrophil	Tmem256
Wnk1	0.591	0.51622057	0.182	0.744748857	0.472	0.368	Neutrophil	Wnk1
Atp6v1g11	0.591	0.362056452	0.182	0.522337048	0.607	0.562	Neutrophil	Atp6v1g1
Mfsd12	0.591	0.542189706	0.182	0.7822144	0.336	0.179	Neutrophil	Mfsd1
Rab7b2	0.591	0.564385731	0.182	0.814236495	0.336	0.174	Neutrophil	Rab7b
Atp6v1e1	0.59	0.500847722	0.18	0.722570525	0.473	0.381	Neutrophil	Atp6v1e1
Odc1	0.589	0.562441497	0.178	0.811431558	0.415	0.293	Neutrophil	Odc1
Samhd1	0.588	0.513048057	0.176	0.740171888	0.345	0.199	Neutrophil	Samhd1
Tmem106a2	0.586	0.514017293	0.172	0.741570199	0.333	0.185	Neutrophil	Tmem106a
Arg12	0.586	0.403323335	0.172	0.581872575	0.347	0.172	Neutrophil	Arg1
Tpd522	0.586	0.382327066	0.172	0.551581362	0.448	0.302	Neutrophil	Tpd52
Zfand5	0.584	0.637218584	0.168	0.919312091	0.357	0.232	Neutrophil	Zfand5
Il4ra	0.584	0.579172365	0.168	0.835569099	0.309	0.166	Neutrophil	Il4ra
Tpr	0.584	0.439066137	0.168	0.633438538	0.534	0.483	Neutrophil	Tpr
Tlr22	0.583	0.474041623	0.166	0.683897498	0.318	0.162	Neutrophil	Tlr2
Sod21	0.58	0.420714422	0.16	0.60696261	0.518	0.455	Neutrophil	Sod2
Sh3bgrl1	0.579	0.424677334	0.158	0.612679884	0.446	0.358	Neutrophil	Sh3bgrl
Bach1	0.578	0.546459143	0.156	0.788373895	0.381	0.276	Neutrophil	Bach1
Rab11a1	0.577	0.349501735	0.154	0.50422442	0.497	0.426	Neutrophil	Rab11a
Uap1l11	0.577	0.466371906	0.154	0.672832436	0.31	0.176	Neutrophil	Uap1l1
Atp5mpl	0.576	0.385849287	0.152	0.556662853	0.525	0.472	Neutrophil	Atp5mpl
Gna132	0.575	0.452532041	0.15	0.652865731	0.372	0.258	Neutrophil	Gna13
Pltp1	0.575	0.363805424	0.15	0.52486028	0.374	0.242	Neutrophil	Pltp
Tnfaip82	0.574	0.372725797	0.148	0.537729659	0.442	0.34	Neutrophil	Tnfaip8
BC005537	0.574	0.526213641	0.148	0.759165811	0.334	0.223	Neutrophil	BC005537
Litaf	0.573	0.368051752	0.146	0.530986438	0.551	0.508	Neutrophil	Litaf
Dhrs31	0.573	0.411419598	0.146	0.593553014	0.422	0.328	Neutrophil	Dhrs3
Amdhd21	0.572	0.445830258	0.144	0.643197102	0.313	0.194	Neutrophil	Amdhd2
Ybx1	0.572	0.361808161	0.144	0.52197884	0.523	0.478	Neutrophil	Ybx1
Mdm2	0.571	0.538467871	0.142	0.776844927	0.31	0.198	Neutrophil	Mdm2
Bin11	0.57	0.351639831	0.14	0.50730904	0.431	0.345	Neutrophil	Bin1
Rab202	0.57	0.395676231	0.14	0.570840136	0.387	0.283	Neutrophil	Rab20
Dazap2	0.569	0.440286113	0.138	0.635198592	0.398	0.31	Neutrophil	Dazap2
Blvra1	0.569	0.444727248	0.138	0.641605795	0.306	0.194	Neutrophil	Blvra
Vps35	0.568	0.477104811	0.136	0.688316745	0.348	0.261	Neutrophil	Vps35
Eea1	0.566	0.440362535	0.132	0.635308846	0.328	0.234	Neutrophil	Eea1
Picalm	0.566	0.4430638	0.132	0.639205948	0.379	0.299	Neutrophil	Picalm
Actr2	0.565	0.408690826	0.13	0.589616228	0.38	0.303	Neutrophil	Actr2
Adam151	0.565	0.388709419	0.13	0.560789151	0.32	0.215	Neutrophil	Adam15
Ptpn11	0.565	0.392839414	0.13	0.566747474	0.393	0.313	Neutrophil	Ptpn1
Plxnb2	0.564	0.470230521	0.128	0.67839924	0.322	0.231	Neutrophil	Plxnb2
Pak2	0.562	0.374910906	0.124	0.540882104	0.428	0.373	Neutrophil	Pak2
Jund1	0.562	0.553180314	0.124	0.798070495	0.397	0.332	Neutrophil	Jund
Necap21	0.557	0.362156032	0.114	0.522480712	0.337	0.256	Neutrophil	Necap2
Ifi2041	0.556	0.409387298	0.112	0.590621024	0.334	0.256	Neutrophil	Ifi204
Txnrd1	0.555	0.428216455	0.11	0.617785756	0.331	0.263	Neutrophil	Txnrd1
Dmac11	0.555	0.349492955	0.11	0.504211752	0.335	0.264	Neutrophil	Dmac1
Rnpep2	0.554	0.363961796	0.108	0.525085878	0.319	0.24	Neutrophil	Rnpep
Lipa1	0.553	0.354820279	0.106	0.511897457	0.303	0.222	Neutrophil	Lipa
Vat1	0.551	0.366828903	0.102	0.52922224	0.369	0.32	Neutrophil	Vat1
Ptbp3	0.547	0.353246129	0.094	0.509626439	0.301	0.239	Neutrophil	Ptbp3
Eif4e	0.544	0.3730853	0.088	0.538248312	0.42	0.403	Neutrophil	Eif4e
Tiparp1	0.544	0.376905707	0.088	0.543759994	0.367	0.328	Neutrophil	Tiparp
Col1a11	0.954	2.076964826	0.908	2.996426855	0.997	0.268	Progenitor-cell	Col1a1
Serpinh11	0.945	1.66664275	0.89	2.40445723	1	0.389	Progenitor-cell	Serpinh1
Col1a21	0.94	1.811527652	0.88	2.613481961	0.998	0.282	Progenitor-cell	Col1a2
Timp11	0.939	2.124242643	0.878	3.064634326	0.976	0.277	Progenitor-cell	Timp1
Sparc1	0.927	1.552537396	0.854	2.239838002	1	0.476	Progenitor-cell	Sparc
Col3a11	0.924	1.634547288	0.848	2.358153266	0.999	0.31	Progenitor-cell	Col3a1
Bgn1	0.918	1.502563707	0.836	2.167741209	0.997	0.289	Progenitor-cell	Bgn
Rcn31	0.918	1.437294381	0.836	2.073577475	0.99	0.261	Progenitor-cell	Rcn3
Fstl11	0.91	1.37043881	0.82	1.977125276	0.986	0.245	Progenitor-cell	Fstl1
Tpm2	0.91	1.545838859	0.82	2.230174056	0.92	0.167	Progenitor-cell	Tpm2
Col5a21	0.908	1.349002466	0.816	1.946199168	0.967	0.201	Progenitor-cell	Col5a2
Mfap51	0.898	1.482183736	0.796	2.138339125	0.96	0.214	Progenitor-cell	Mfap5
Kdelr21	0.898	1.203024112	0.796	1.73559692	0.97	0.39	Progenitor-cell	Kdelr2
Kdelr31	0.894	1.294726788	0.788	1.867895917	0.911	0.174	Progenitor-cell	Kdelr3
Cald11	0.893	1.167384035	0.786	1.684179158	0.984	0.33	Progenitor-cell	Cald1
Fbn11	0.892	1.194177998	0.784	1.722834676	0.956	0.185	Progenitor-cell	Fbn1
Rbp11	0.891	1.298548626	0.782	1.873409663	0.963	0.262	Progenitor-cell	Rbp1
Col5a11	0.89	1.259558221	0.78	1.817158399	0.913	0.16	Progenitor-cell	Col5a1
Fkbp101	0.888	1.264186057	0.776	1.823834956	0.876	0.127	Progenitor-cell	Fkbp10
Col6a31	0.887	1.275884531	0.774	1.840712286	0.931	0.186	Progenitor-cell	Col6a3
Postn1	0.885	1.674349512	0.77	2.415575738	0.837	0.088	Progenitor-cell	Postn
Loxl11	0.881	1.17521423	0.762	1.695475741	0.907	0.164	Progenitor-cell	Loxl1
Col6a11	0.879	1.224389455	0.758	1.766420594	0.97	0.238	Progenitor-cell	Col6a1
Selenom1	0.878	1.074861148	0.756	1.550696849	0.993	0.468	Progenitor-cell	Selenom
Lox1	0.876	1.266014139	0.752	1.82647232	0.864	0.125	Progenitor-cell	Lox
Olfml31	0.876	1.164339776	0.752	1.679787221	0.95	0.263	Progenitor-cell	Olfml3
Ccdc801	0.873	1.152551881	0.746	1.662780882	0.959	0.225	Progenitor-cell	Ccdc80
Ssr21	0.872	0.996509529	0.744	1.437659356	0.974	0.511	Progenitor-cell	Ssr2
Dpysl31	0.87	1.118388172	0.74	1.61349307	0.894	0.174	Progenitor-cell	Dpysl3
Gpx71	0.87	1.116436199	0.74	1.610676968	0.874	0.147	Progenitor-cell	Gpx7
Aebp11	0.869	1.106342463	0.738	1.596114786	0.978	0.257	Progenitor-cell	Aebp1
Prrx11	0.869	1.183837405	0.738	1.707916354	0.877	0.154	Progenitor-cell	Prrx1
Maged11	0.867	1.06438633	0.734	1.535584879	0.921	0.251	Progenitor-cell	Maged1
Serpinf11	0.867	1.149665078	0.734	1.658616107	0.946	0.219	Progenitor-cell	Serpinf1
Col6a21	0.865	1.11640012	0.73	1.610624917	0.93	0.211	Progenitor-cell	Col6a2
Fkbp111	0.863	0.987012482	0.726	1.423958014	0.906	0.219	Progenitor-cell	Fkbp11
Igfbp41	0.863	1.192924194	0.726	1.721025818	0.979	0.364	Progenitor-cell	Igfbp4
Plod21	0.862	1.137373701	0.724	1.640883398	0.829	0.118	Progenitor-cell	Plod2
Hsp90b11	0.859	0.771023143	0.718	1.112351264	0.997	0.821	Progenitor-cell	Hsp90b1
Ostc1	0.856	0.93914049	0.712	1.354893328	0.969	0.493	Progenitor-cell	Ostc
Lman11	0.855	1.002271851	0.71	1.445972629	0.939	0.378	Progenitor-cell	Lman1
Rcn11	0.855	1.087522491	0.71	1.568963304	0.841	0.154	Progenitor-cell	Rcn1
Tuba1a1	0.854	0.993224124	0.708	1.432919518	0.971	0.401	Progenitor-cell	Tuba1a
Acta2	0.851	1.648423419	0.702	2.378172292	0.773	0.092	Progenitor-cell	Acta2
Slc25a41	0.847	0.862280425	0.694	1.244007694	0.983	0.527	Progenitor-cell	Slc25a4
Fbln22	0.846	0.978458638	0.692	1.411617425	0.961	0.274	Progenitor-cell	Fbln2
Csrp21	0.845	1.241285089	0.69	1.790795842	0.897	0.312	Progenitor-cell	Csrp2
Efemp21	0.844	0.961220378	0.688	1.386747872	0.857	0.186	Progenitor-cell	Efemp2
Copz21	0.844	0.941756132	0.688	1.358666902	0.89	0.232	Progenitor-cell	Copz2
Cd631	0.844	0.754230547	0.688	1.08812467	0.997	0.719	Progenitor-cell	Cd63
Pcolce1	0.844	0.929538187	0.688	1.341040132	0.972	0.254	Progenitor-cell	Pcolce
Maged21	0.843	0.967964061	0.686	1.39647695	0.895	0.235	Progenitor-cell	Maged2
Vcan1	0.843	1.002175928	0.686	1.445834242	0.851	0.164	Progenitor-cell	Vcan
Cthrc1	0.842	1.41188613	0.684	2.036921119	0.737	0.061	Progenitor-cell	Cthrc1
Rps2	0.84	0.531311806	0.68	0.766520907	1	0.962	Progenitor-cell	Rps2
Ube2s	0.84	1.089984969	0.68	1.57251591	0.947	0.466	Progenitor-cell	Ube2s
Tpm41	0.835	0.877413718	0.67	1.26584042	0.95	0.432	Progenitor-cell	Tpm4
Lmna	0.834	0.874642267	0.668	1.261842061	0.976	0.562	Progenitor-cell	Lmna
Ran	0.833	0.834927686	0.666	1.204546033	0.979	0.658	Progenitor-cell	Ran
Gpx81	0.832	0.870995244	0.664	1.256580519	0.865	0.197	Progenitor-cell	Gpx8
Tpm1	0.832	0.861035277	0.664	1.242211324	0.908	0.325	Progenitor-cell	Tpm1
Ppic1	0.83	0.853381227	0.66	1.231168864	0.891	0.232	Progenitor-cell	Ppic
P4ha21	0.829	0.953774703	0.658	1.376006035	0.809	0.171	Progenitor-cell	P4ha2
Tmed31	0.828	0.801417782	0.656	1.156201459	0.971	0.494	Progenitor-cell	Tmed3
Meg31	0.826	0.850389128	0.652	1.226852178	0.941	0.243	Progenitor-cell	Meg3
P4hb1	0.826	0.752977665	0.652	1.086317143	0.973	0.547	Progenitor-cell	P4hb
Ckap4	0.824	0.908739533	0.648	1.311034017	0.798	0.156	Progenitor-cell	Ckap4
Calr	0.822	0.688574933	0.644	0.993403641	0.994	0.799	Progenitor-cell	Calr
Eif5a	0.821	0.687895262	0.642	0.992423082	0.993	0.794	Progenitor-cell	Eif5a
Hdlbp1	0.82	0.817597834	0.64	1.17954434	0.955	0.496	Progenitor-cell	Hdlbp
Srpx21	0.818	0.924841107	0.636	1.334263679	0.754	0.115	Progenitor-cell	Srpx2
Tmed91	0.818	0.750392698	0.636	1.082587824	0.975	0.568	Progenitor-cell	Tmed9
Emilin11	0.818	0.888524332	0.636	1.281869647	0.797	0.156	Progenitor-cell	Emilin1
Mgp1	0.817	0.784599214	0.634	1.131937395	0.892	0.22	Progenitor-cell	Mgp
S100a161	0.817	0.864146303	0.634	1.246699586	0.933	0.339	Progenitor-cell	S100a16
Col15a12	0.814	0.877622689	0.628	1.266141901	0.839	0.191	Progenitor-cell	Col15a1
Pdia6	0.812	0.676709442	0.624	0.976285357	0.991	0.733	Progenitor-cell	Pdia6
S100a61	0.812	0.741877423	0.624	1.07030288	0.999	0.744	Progenitor-cell	S100a6
Lgals11	0.811	0.664707294	0.622	0.958969917	1	0.821	Progenitor-cell	Lgals1
Loxl21	0.811	0.899112859	0.622	1.297145662	0.745	0.121	Progenitor-cell	Loxl2
Palld	0.811	1.143068501	0.622	1.649099257	0.729	0.124	Progenitor-cell	Palld
Vim1	0.811	0.692942463	0.622	0.999704655	1	0.791	Progenitor-cell	Vim
Spc24	0.81	1.067537619	0.62	1.540131229	0.677	0.064	Progenitor-cell	Spc24
Tubb5	0.808	0.87860884	0.616	1.267564616	0.968	0.63	Progenitor-cell	Tubb5
Cygb1	0.808	0.771918503	0.616	1.113642997	0.87	0.207	Progenitor-cell	Cygb
Tubb6	0.807	0.871493211	0.614	1.257298934	0.883	0.344	Progenitor-cell	Tubb6
Pdia3	0.807	0.663578566	0.614	0.957341507	0.993	0.725	Progenitor-cell	Pdia3
Csrp1	0.807	0.994166373	0.614	1.434278896	0.901	0.382	Progenitor-cell	Csrp1
Fkbp91	0.805	0.800864765	0.61	1.155403624	0.805	0.2	Progenitor-cell	Fkbp9
Manf	0.804	0.778718463	0.608	1.123453265	0.966	0.654	Progenitor-cell	Manf
Sec61b	0.804	0.671587593	0.608	0.96889609	0.986	0.732	Progenitor-cell	Sec61b
Arf41	0.803	0.728559472	0.606	1.051089138	0.965	0.532	Progenitor-cell	Arf4
Hmgb1	0.803	0.759107899	0.606	1.095161201	0.962	0.56	Progenitor-cell	Hmgb1
Rrbp11	0.802	0.725665675	0.604	1.046914271	0.971	0.664	Progenitor-cell	Rrbp1
Swi5	0.802	0.692093771	0.604	0.998480251	0.971	0.588	Progenitor-cell	Swi5
Tubb2a	0.801	0.848379215	0.602	1.223952486	0.865	0.319	Progenitor-cell	Tubb2a
Calu1	0.801	0.759019207	0.602	1.095033246	0.859	0.267	Progenitor-cell	Calu
Tyms	0.801	0.986990321	0.602	1.423926041	0.7	0.114	Progenitor-cell	Tyms
Mxra81	0.801	0.749115656	0.602	1.080745442	0.84	0.203	Progenitor-cell	Mxra8
Arl11	0.8	0.731410484	0.6	1.055202277	0.931	0.411	Progenitor-cell	Arl1
Igf11	0.8	0.889567222	0.6	1.28337422	0.828	0.226	Progenitor-cell	Igf1
Ppib1	0.8	0.538920412	0.6	0.777497806	0.996	0.824	Progenitor-cell	Ppib
Sar1a1	0.799	0.739761662	0.598	1.067250482	0.909	0.38	Progenitor-cell	Sar1a
Ugdh1	0.799	0.828357827	0.598	1.195067728	0.779	0.173	Progenitor-cell	Ugdh
Surf4	0.799	0.752866249	0.598	1.086156404	0.897	0.36	Progenitor-cell	Surf4
Plat1	0.798	0.794138085	0.596	1.145699077	0.786	0.17	Progenitor-cell	Plat
Fkbp71	0.798	0.751560367	0.596	1.084272415	0.797	0.184	Progenitor-cell	Fkbp7
Fermt22	0.797	0.725742893	0.594	1.047025673	0.887	0.305	Progenitor-cell	Fermt2
Nnmt1	0.797	0.768339412	0.594	1.108479459	0.779	0.156	Progenitor-cell	Nnmt
Nedd41	0.793	0.713210782	0.586	1.028945659	0.955	0.39	Progenitor-cell	Nedd4
Tmsb101	0.793	0.59364277	0.586	0.85644548	0.997	0.801	Progenitor-cell	Tmsb10
Aldh1a21	0.792	1.137086128	0.584	1.640468518	0.704	0.121	Progenitor-cell	Aldh1a2
Birc5	0.791	1.27564664	0.582	1.840369081	0.629	0.053	Progenitor-cell	Birc5
Lrrc59	0.791	0.81711859	0.582	1.178852938	0.811	0.269	Progenitor-cell	Lrrc59
Rplp11	0.791	0.371419804	0.582	0.535845509	0.999	0.984	Progenitor-cell	Rplp1
Cks1b	0.791	0.878911888	0.582	1.268001823	0.717	0.15	Progenitor-cell	Cks1b
Tnfaip61	0.791	0.814839891	0.582	1.175565469	0.789	0.173	Progenitor-cell	Tnfaip6
Txndc51	0.79	0.756806315	0.58	1.091840718	0.781	0.209	Progenitor-cell	Txndc5
Tagln	0.79	1.349057623	0.58	1.946278743	0.641	0.066	Progenitor-cell	Tagln
C1qtnf61	0.789	0.793471654	0.578	1.144737621	0.68	0.095	Progenitor-cell	C1qtnf6
H2afz1	0.788	0.77655767	0.576	1.120335899	0.976	0.732	Progenitor-cell	H2afz
Has11	0.787	0.918067341	0.574	1.324491201	0.729	0.132	Progenitor-cell	Has1
Kdelr11	0.787	0.680085824	0.574	0.981156446	0.92	0.414	Progenitor-cell	Kdelr1
Selenoh	0.786	0.825225398	0.572	1.190548589	0.818	0.282	Progenitor-cell	Selenoh
Angptl4	0.785	0.89877659	0.57	1.296660529	0.666	0.091	Progenitor-cell	Angptl4
Copb21	0.785	0.704106053	0.57	1.015810311	0.876	0.348	Progenitor-cell	Copb2
Ptgis1	0.785	0.664934524	0.57	0.95929774	0.794	0.183	Progenitor-cell	Ptgis
Hmgn1	0.781	0.654649588	0.562	0.944459714	0.938	0.44	Progenitor-cell	Hmgn1
Hspa51	0.781	0.578331204	0.562	0.83435556	0.997	0.885	Progenitor-cell	Hspa5
Ssr41	0.78	0.521349954	0.56	0.752148993	0.992	0.767	Progenitor-cell	Ssr4
Mmp141	0.779	0.731767145	0.558	1.055716832	0.763	0.201	Progenitor-cell	Mmp14
Tmem167	0.778	0.65624306	0.556	0.946758609	0.909	0.426	Progenitor-cell	Tmem167
Lum1	0.778	0.574479785	0.556	0.828799138	0.831	0.205	Progenitor-cell	Lum
Rbm3	0.776	0.608497599	0.552	0.877876468	0.968	0.609	Progenitor-cell	Rbm3
Il11ra11	0.776	0.720581549	0.552	1.039579428	0.837	0.276	Progenitor-cell	Il11ra1
Dad1	0.775	0.567544531	0.55	0.81879368	0.981	0.726	Progenitor-cell	Dad1
P4ha11	0.775	0.688048397	0.55	0.99264401	0.772	0.212	Progenitor-cell	P4ha1
Plpp11	0.774	0.456997778	0.548	0.659308429	0.798	0.213	Progenitor-cell	Plpp1
Dclk11	0.774	0.799758267	0.548	1.153807286	0.638	0.087	Progenitor-cell	Dclk1
Serpine11	0.772	0.883432743	0.544	1.274524037	0.675	0.122	Progenitor-cell	Serpine1
AI506816	0.772	0.700277128	0.544	1.010286339	0.723	0.171	Progenitor-cell	AI506816
Tceal81	0.771	0.672157407	0.542	0.969718158	0.776	0.234	Progenitor-cell	Tceal8
Ikbip1	0.771	0.697698999	0.542	1.006566886	0.707	0.156	Progenitor-cell	Ikbip
Col5a31	0.771	0.698281397	0.542	1.007407109	0.719	0.149	Progenitor-cell	Col5a3
Tnc	0.771	1.51166738	0.542	2.180875033	0.565	0.027	Progenitor-cell	Tnc
Lhfp1	0.771	0.618735983	0.542	0.892647334	0.761	0.184	Progenitor-cell	Lhfp
Prdx41	0.769	0.51651619	0.538	0.745175346	0.904	0.39	Progenitor-cell	Prdx4
Tbrg11	0.768	0.614011891	0.536	0.88583191	0.876	0.354	Progenitor-cell	Tbrg1
Cavin32	0.768	0.700621607	0.536	1.010783318	0.795	0.233	Progenitor-cell	Cavin3
Pofut21	0.767	0.648968672	0.534	0.936263885	0.758	0.215	Progenitor-cell	Pofut2
Rhoc2	0.766	0.549904368	0.532	0.793344305	0.919	0.417	Progenitor-cell	Rhoc
Sfr11	0.765	0.581332658	0.53	0.838685742	0.954	0.551	Progenitor-cell	Sfr1
Ppa1	0.765	0.686450623	0.53	0.99033891	0.751	0.222	Progenitor-cell	Ppa1
Mmp231	0.764	0.658693342	0.528	0.950293618	0.718	0.161	Progenitor-cell	Mmp23
Dap1	0.763	0.538974359	0.526	0.777575634	0.935	0.441	Progenitor-cell	Dap
Col4a22	0.763	0.517187003	0.526	0.746143124	0.841	0.253	Progenitor-cell	Col4a2
Col4a12	0.763	0.497558589	0.526	0.717825309	0.909	0.31	Progenitor-cell	Col4a1
Crispld21	0.762	0.492476791	0.524	0.710493824	0.743	0.169	Progenitor-cell	Crispld2
Gm128401	0.761	0.642584788	0.522	0.927053888	0.823	0.285	Progenitor-cell	Gm12840
Pdlim21	0.76	0.692763749	0.52	0.999446824	0.739	0.198	Progenitor-cell	Pdlim2
Eprs1	0.76	0.646152842	0.52	0.9322015	0.851	0.363	Progenitor-cell	Eprs
Ddost	0.759	0.585562707	0.518	0.844788414	0.93	0.505	Progenitor-cell	Ddost
Npdc11	0.759	0.589926944	0.518	0.851084677	0.814	0.278	Progenitor-cell	Npdc1
Ssr1	0.758	0.623316805	0.516	0.899256063	0.787	0.273	Progenitor-cell	Ssr1
Oat1	0.758	0.586677753	0.516	0.846397085	0.888	0.358	Progenitor-cell	Oat
Ctsk1	0.758	0.664981997	0.516	0.959366229	0.679	0.14	Progenitor-cell	Ctsk
Eef1b21	0.758	0.4371885	0.516	0.630729681	0.997	0.841	Progenitor-cell	Eef1b2
Tceal91	0.757	0.53612958	0.514	0.773471486	0.928	0.436	Progenitor-cell	Tceal9
Fscn11	0.757	0.691762925	0.514	0.998002942	0.629	0.105	Progenitor-cell	Fscn1
Tspan4	0.756	0.670736985	0.512	0.967668921	0.724	0.207	Progenitor-cell	Tspan4
Wisp1	0.755	0.79522453	0.51	1.147266486	0.54	0.029	Progenitor-cell	Wisp1
Sec13	0.755	0.602822612	0.51	0.869689192	0.768	0.251	Progenitor-cell	Sec13
Ost4	0.755	0.591091007	0.51	0.852764064	0.909	0.484	Progenitor-cell	Ost4
Anxa2	0.754	0.506943932	0.508	0.731365496	0.991	0.775	Progenitor-cell	Anxa2
Eef1g1	0.753	0.519321482	0.506	0.749222527	0.973	0.644	Progenitor-cell	Eef1g
[truncated: 3,378 more rows]
